# Supplementary material for: Meta-coexpression conservation analysis of microarray data: a "subset" approach provides insight into brain-derived neurotrophic factor regulation
Source: BMC Genomics. 2009 Sep 8;10:420. doi: 10.1186/1471-2164-10-420 (PMC2748098; doi:10.1186/1471-2164-10-420)
Supplement: Additional file 1 — BDNF probe sets. Affymetrix microarray probe sets for BDNF gene. BDNF probe set target sequences are given for each platform type that was used in the co-expression conservation analysis. [file 1471-2164-10-420-S1.xls]

## Sheet: BDNF probe sets
Additional file 1. BDNF probe sets
Affymetrix microarray probe sets for BDNF gene. BDNF probe set target sequences are given for each platform type that was used in the co-expression conservation analysis.
Human
Platform	Array type	Probe Set ID	Target sequence	Located in BDNF…
GPL570	U133 Plus 2.0 Array	206382_s_at	tgcagtggac atgtcgggcg ggacggtcac agtccttgaa aaggtccctg tatcaaaagg ccaactgaag caatacttct acgagaccaa gtgcaatccc atgggttaca caaaagaagg ctgcaggggc atagacaaaa ggcattggaa ctcccagtgc cgaactaccc agtcgtacgt gcgggccctt accatggata gcaaaaagag aattggctgg cgattcataa ggatagacac ttcttgtgta tgtacattga ccattaaaag gggaagatag tggatttatg ttgtatagat tagattatat tgagacaaaa attatctatt tgtatatata cataacaggg taaattattc agt…	coding sequence
		239367_at	ggattgcaag ggccagatct gttaagtggt ttcataggag acacatccag caattgtgtg gtcagtggct cttttaccca ataagataca tcacagtcac atgcttgatg gtttatgttg acctaagatt tattttgtta aaatctctct ctgttgtgtt cgttcttgtt ctgttttgtt ttgtttttta aagtcttgct gtggtctctt tgtggcagaa gtgtttcatg catggcagca ggcctgttgc ttttttatgg cgattcccat tgaaaatgta agtaaatgtc tgtggccttg ttctctctat ggtaaag	3'UTR of the coding exon
GPL91	U95A [HG-U95A]	40023_at	ccttaccatg gatagcaaaa agagaattnn nnnnnnnnnn nnnaggatag acacttcttg tgtatgtaca ttgaccatta aaaggggaag atagtggatt tatgttgtat agattagatt atattgagac aaaaattatc tatttgtata tatacataac agggtaaatt attcagttaa gaaaaaaata attttatgaa ctgcatgtat aaatgaagtt tatacagtac agtggttcta caatctattt attggacatg tccatgacca gaagggaaac agtcatttgc gcacaactta aaaagtctgc attacattcc ttgataatgt tgtggtttgt tgccgttgcc aagaactgaa aac…	coding sequence and 3'UTR
		1088_at	tattagtgag tgggtaacgg cggcagacaa aaagactgca gtggacatgt cgggcgggac ggtcacagtc cttgaaaagg tccctgtatc aaaaggccaa ctgaagcaat acttctacga gaccaagtgc aatcccatgg gttacacaaa agaaggctgc aggggcatag acaaaaggca ttggaactcc cagtgccgaa ctacccagtc gtacgtgcgg gcccttacca tggatagcaa aaagagaatt ggctggcgat tcataaggat agacacttct tgtgtatgta cattgaccat taaaagggga agatagtgga tttatgttgt atagattaga ttatattgag acaaaaatta tct…	coding sequence and 3'UTR
GPL96	U133 Array Set HG-U133A	206382_s_at	tgcagtggac atgtcgggcg ggacggtcac agtccttgaa aaggtccctg tatcaaaagg ccaactgaag caatacttct acgagaccaa gtgcaatccc atgggttaca caaaagaagg ctgcaggggc atagacaaaa ggcattggaa ctcccagtgc cgaactaccc agtcgtacgt gcgggccctt accatggata gcaaaaagag aattggctgg cgattcataa ggatagacac ttcttgtgta tgtacattga ccattaaaag gggaagatag tggatttatg ttgtatagat tagattatat tgagacaaaa attatctatt tgtatatata cataacaggg taaattattc agt…	coding sequence
GPL97		239367_at	ggattgcaag ggccagatct gttaagtggt ttcataggag acacatccag caattgtgtg gtcagtggct cttttaccca ataagataca tcacagtcac atgcttgatg gtttatgttg acctaagatt tattttgtta aaatctctct ctgttgtgtt cgttcttgtt ctgttttgtt ttgtttttta aagtcttgct gtggtctctt tgtggcagaa gtgtttcatg catggcagca ggcctgttgc ttttttatgg cgattcccat tgaaaatgta agtaaatgtc tgtggccttg ttctctctat ggtaaag	3'UTR of the coding exon
Mouse
Platform	Array type	Probe Set ID	Target sequence	Located in BDNF…
GPL1261	430 2.0 Array	1422168_a_at	ataaggacgc ggacttgtac acttcccggg tgatgctcag cagtcaagtg cctttggagc ctcctctact ctttctgctg gaggaataca aaaattacct ggatgccgca aacatgtcta tgagggttcg gcgccactcc gaccctgccc gccgtgggga gctgagcgtg tgtgacagta ttagcgagtg ggtcacagcg gcagataaaa agactgcagt ggacatgtct ggcgggacgg tcacagtcct agagaaagtc ccggtatcca aaggccaact gaagcagtat ttctacgaga ccaagtgtaa tcccatgggt tacaccaagg aaggctgcag gggcatagac aaaaggcact gga…	coding sequense
		1422169_a_at	gaatgcttgg aatatctgct ctatgttaac tttttgcagc ttcattctga gagacattag tcaaacaaac aaaaggatcc ccatcacaat cttacagtac tgcaagggcc aggtctgtta agcggcttca caggagacat cagcaattgt gtggtcagtg gctggctctc ttacccacta agatacatca tagctacatg ttggtggttt atgttgacct gagatttatt tgttaaaatc tcttcttcgt ttctgttcgt tctggttctg ttctgttctg ttctgttctg ttttggtttt aaagtcttgc tgtggtctct tgttggcaga aatgttttat gcatggcagc aggcctgttg ctt…	3' UTR of the coding exon
GPL339	430A (MOE430A)	1422168_a_at	ataaggacgc ggacttgtac acttcccggg tgatgctcag cagtcaagtg cctttggagc ctcctctact ctttctgctg gaggaataca aaaattacct ggatgccgca aacatgtcta tgagggttcg gcgccactcc gaccctgccc gccgtgggga gctgagcgtg tgtgacagta ttagcgagtg ggtcacagcg gcagataaaa agactgcagt ggacatgtct ggcgggacgg tcacagtcct agagaaagtc ccggtatcca aaggccaact gaagcagtat ttctacgaga ccaagtgtaa tcccatgggt tacaccaagg aaggctgcag gggcatagac aaaaggcact gga…	coding sequense
		1422169_a_at	gaatgcttgg aatatctgct ctatgttaac tttttgcagc ttcattctga gagacattag tcaaacaaac aaaaggatcc ccatcacaat cttacagtac tgcaagggcc aggtctgtta agcggcttca caggagacat cagcaattgt gtggtcagtg gctggctctc ttacccacta agatacatca tagctacatg ttggtggttt atgttgacct gagatttatt tgttaaaatc tcttcttcgt ttctgttcgt tctggttctg ttctgttctg ttctgttctg ttttggtttt aaagtcttgc tgtggtctct tgttggcaga aatgttttat gcatggcagc aggcctgttg ctt…	3' UTR of the coding exon
GPL81	U74 Version 2 Set MG-U74A	102727_at	ttatacagta cagtggttct acaatntatt tattggacat atccatgacc tgaaaggaaa cagtcatttg cgcacaactt taaaagtntg cattacattc ctcgataatg ttgtggtttg ttgccgttgc caagaattga aaac	3' UTR of the coding exon
Rat
Platform	Array type	Probe Set ID	Target sequence	Located in BDNF…
GPL1355	230 2.0 Array	1368677_at	cgagtgggtc acagcggcag ataaaaagac tgcagtggac atgtccggtg ggacggtcac agtcctggag aaagtcccgg tatcaaaagg ccaactgaag caatatttct acgagaccaa gtgtaatccc atgggttaca cgaaggaagg ctgcaggggc atagacaaaa ggcactggaa ctcgcaatgc cgaactaccc aatcgtatgt tcgggccctt actatggata gcaaaaagag aattggctgg cggttcataa ggatagacac ttcctgtgta tgtacactga ccattaaaag gggaagatag tggatttatg ttgtatagat tatattgaga caaaaattat ctatttgtat ata…	coding sequence and 3'UTR
		1368678_at	taaaaggagc cccatcacaa tctcacggta ttgcaagggc caggtcgatt aggtggcttc ataggagacc ctccgcaact gtgtggtcag tggctggctc tcatacccac taagatacat catagctcca tgtcggtggt ttatgttgac tctaactaaa caattttaga gaggagacaa agacaagcaa gacaaaggca ggacaagaca agacaagaca agactttcag aacgacacca gagaaaaacc gtcttcacaa agtacgtacc gtcgtccgga ctacgaaaaa tatcactaag ggtaactttg acattcattt acagacaccg gaacaagaga gatacccatt tctataataa gtg…	3'UTR of the coding exon
GPL341	230 Array RAE230A	1368677_at	cgagtgggtc acagcggcag ataaaaagac tgcagtggac atgtccggtg ggacggtcac agtcctggag aaagtcccgg tatcaaaagg ccaactgaag caatatttct acgagaccaa gtgtaatccc atgggttaca cgaaggaagg ctgcaggggc atagacaaaa ggcactggaa ctcgcaatgc cgaactaccc aatcgtatgt tcgggccctt actatggata gcaaaaagag aattggctgg cggttcataa ggatagacac ttcctgtgta tgtacactga ccattaaaag gggaagatag tggatttatg ttgtatagat tatattgaga caaaaattat ctatttgtat ata…	coding sequence and 3'UTR
		1368678_at	taaaaggagc cccatcacaa tctcacggta ttgcaagggc caggtcgatt aggtggcttc ataggagacc ctccgcaact gtgtggtcag tggctggctc tcatacccac taagatacat catagctcca tgtcggtggt ttatgttgac tctaactaaa caattttaga gaggagacaa agacaagcaa gacaaaggca ggacaagaca agacaagaca agactttcag aacgacacca gagaaaaacc gtcttcacaa agtacgtacc gtcgtccgga ctacgaaaaa tatcactaag ggtaactttg acattcattt acagacaccg gaacaagaga gatacccatt tctataataa gtg…	3'UTR of the coding exon
GPL85	U34 Array Set RG-U34A	D10938exon_s_at	tgtgcggacc catgggactc tggagagcgt gaatgggccc agggcaggtt cgagaggtct gacgacgacg tccctggctg acacttttga gcacgtgatc gaagagctgc tggatgagga ccagaaggtt cggcccaacg aagaaaacca taaggacgcg gacttgtaca cttcccgggt gatgctcagc agtcaagtgc ctttggagcc tcctctgctc tttctgctgg aggaatacaa aaattacctg gatgccgcaa acatgtctat gagggttcgg cgccactccg accccgcccg ccgtggggag ctgagcgtgt gtgacagtat tagcgagtgg gtcacagcgg cagataaaaa gac…	coding sequence
		rc_AI030286_s_at	agtttataca gtacagtggt tctacaatct atttattgga catatccatg accagaatga aacagtcatt tgcgcacaac tttaaaagtc tgcataacat tcctcgataa tgttgtggtt tgttgccgtt gccaggaata aaacaaaaag ttaaaaaaaa taataaattg catgctgctt taattgtgaa ttgataataa actgtccctc tttcagaa	3'UTR of the coding exon
		X67108_at	atgctaactt tttgcagctt cattctgaga gacgttagtc aaacaaataa aaggagcccc atcacaatct cacggtattg caagggccag gtcgattagg tggcttcata ggagaccctc cgcaactgtg tggtcagtgg ctggctctca tacccactaa gatacatcat agctccatgt cggtggttta tgttgactct aactaaacaa ttttagagag gagacaaaga caagcaagac aaaggcagga caagacaaga caagacaaga ctttcagaac gacaccagag aaaaaccgtc ttcacaaagt acgtaccgtc gtccggacta cgaaaaatat cactaagggt aactttgaca ttc…	3'UTR of the coding exon
GPL88	U34 Array RN-U34	D10938exon_s_at	tgtgcggacc catgggactc tggagagcgt gaatgggccc agggcaggtt cgagaggtct gacgacgacg tccctggctg acacttttga gcacgtgatc gaagagctgc tggatgagga ccagaaggtt cggcccaacg aagaaaacca taaggacgcg gacttgtaca cttcccgggt gatgctcagc agtcaagtgc ctttggagcc tcctctgctc tttctgctgg aggaatacaa aaattacctg gatgccgcaa acatgtctat gagggttcgg cgccactccg accccgcccg ccgtggggag ctgagcgtgt gtgacagtat tagcgagtgg gtcacagcgg cagataaaaa gac…	coding sequence
		rc_AI030286_s_at	agtttataca gtacagtggt tctacaatct atttattgga catatccatg accagaatga aacagtcatt tgcgcacaac tttaaaagtc tgcataacat tcctcgataa tgttgtggtt tgttgccgtt gccaggaata aaacaaaaag ttaaaaaaaa taataaattg catgctgctt taattgtgaa ttgataataa actgtccctc tttcagaa	3'UTR of the coding exon
		X67108_at	atgctaactt tttgcagctt cattctgaga gacgttagtc aaacaaataa aaggagcccc atcacaatct cacggtattg caagggccag gtcgattagg tggcttcata ggagaccctc cgcaactgtg tggtcagtgg ctggctctca tacccactaa gatacatcat agctccatgt cggtggttta tgttgactct aactaaacaa ttttagagag gagacaaaga caagcaagac aaaggcagga caagacaaga caagacaaga ctttcagaac gacaccagag aaaaaccgtc ttcacaaagt acgtaccgtc gtccggacta cgaaaaatat cactaagggt aactttgaca ttc…	3'UTR of the coding exon
