# Supplementary material for: Meta-coexpression conservation analysis of microarray data: a "subset" approach provides insight into brain-derived neurotrophic factor regulation
Source: BMC Genomics. 2009 Sep 8;10:420. doi: 10.1186/1471-2164-10-420 (PMC2748098; doi:10.1186/1471-2164-10-420)
Supplement: Additional file 2 — Microarray datasets. Datasets that passed non-specific filtering and were used in the analysis (38 human microarray datasets, 24 mouse datasets and 18 rat datasets). Each dataset was divided into subsets (disease state, age, agent, etc) according to experimental annotations. When possible, subsets were subdivided further (marked by *). Experiments were classified based on their description and the tissue origin. GDS refers to GEO Datasets. [file 1471-2164-10-420-S2.xls]

## Sheet: Datasets
Additional file 2. Microarray datasets
Datasets that passed non-specific filtering and were used in the analysis (38 human microarray datasets, 24 mouse datasets and 18 rat datasets). Each dataset was divided into subsets (disease state, age, agent, etc) according to experimental annotations. When possible, subsets were subdivided further (marked by *). Experiments were classified based on their description and the tissue origin. GDS …
GDS	Subsets	N of samples	Experiment description	Tissue	Tissue type/condition
Human
GDS1962	disease state	180	Experiment: Glioma-derived stem cell factor effect on angiogenesis in the brain	brain tissue from epilepsy patient	neural / cancer
GDS1815	other	100	Experiment: High-grade gliomas (HG-U133A)	brain tumor	neural / cancer
GDS1331	disease state	31	Experiment: Huntington's disease: peripheral blood expression profile (HG-U133A)	human whole blood	neural / disease
GDS1726	disease state	28	Experiment: HIV encephalitis: brain frontal cortex	frontal cortex brain tissue	neural / disease
GDS1917	disease state	28	Experiment: Cerebellar cortex in schizophrenia	brain cerebellum	neural / disease
GDS707	gender	30	Experiment: Aging brain: frontal cortex expression profiles at various ages	human frontal cortex	neural / disease
GDS810	disease state	31	Experiment: Alzheimer's disease at various stages of severity	hippocampal CA1 tissue	neural / disease
GDS564	gender	23	Experiment: Sex specific transcription in hypothalamus	human hypothalamus	neural / normal
GDS596	tissue	158	Experiment: Large-scale analysis of the human transcriptome (HG-U133A)	various tissues	normal tissuess
GDS2373	other	130	Experiment: Squamous cell lung carcinomas	lung	peripheral / cancer
GDS1746	protocol	30	Experiment: Primary epithelial cell cultures from prostate tumors	epithelial prostate primary cells	peripheral / cancer
GDS2604	agent	27	Experiment: Asbestos effect on epithelial and mesothelial lung cell lines	a549 (lung carcinoma) beas2b (bronchial) met5a (pleural)	peripheral / cancer
GDS2118	disease state	66	Experiment: Myelodysplastic syndromes: CD34+ cells	cd34+ cells isolated from the bone marrow	peripheral / cancer
GDS360	disease state	24	Experiment: Breast cancer and docetaxel treatment	breast cancer core biopsy	peripheral / cancer
GDS330	agent	120	Experiment: Acute lymphoblastic leukemia treatment responses	primary acute lymphoblastic leukemia cells	peripheral / cancer
GDS884	cell line.agent	20	Experiment: Estradiol effect on osteosarcoma cells expressing estrogen receptor alpha or beta	u2os osteosarcoma cells	peripheral / cancer
GDS1282	disease state	35	Experiment: Clear cell sarcoma of the kidney	clear cell sarcomas of the kidney and wilms tumors	peripheral / cancer
GDS1059	*disease state.other	58	Experiment: Acute myeloid leukemia response to chemotherapy	mononuclear cells isolated from bone marrow	peripheral / cancer
GDS1062	*tissue.disease state	27	Experiment: Squamous cell carcinoma of the oral cavity with lymph node metastasis	oral cavity carcinomas	peripheral / cancer
GDS1381	disease state	18	Experiment: Carboplatin sensitive and resistant ovarian carcinoma	ovarian carcinoma	peripheral / cancer
GDS1688	cell line	29	Experiment: Various lung cancer cell lines	various lung cancer cell lines	peripheral / cancer
GDS651	disease state	37	Experiment: Heart failure arising from different etiologies	left ventricle biopsy	peripheral / disease
GDS963	disease state	36	Experiment: Macular degeneration and dermal fibroblast response to sublethal oxidative stress	human fibroblast	peripheral / disease
GDS534	other	75	Experiment: Smoking-induced changes in airway transcriptome	bronchial epithelia	peripheral / disease
GDS2649	disease state	40	Experiment: HIV infection effect on CD4+ and CD8+ T cells	cd4+ t cells	peripheral / disease
GDS400	protocol	20	Experiment: DNA damage and UV radiation	ws1 human skin fibroblasts	peripheral / disease
GDS737	disease state	30	Experiment: Lung tissue from smokers with severe emphysema	lung tissue and ressected lung taken from smokers	peripheral / disease
GDS2697	disease state	21	Experiment: Teratozoospermia (HG-U133 2.0 )	human sperm	peripheral / disease
GDS1673	stress	40	Experiment: Non-diseased lung tissue	lung	peripheral / disease
GDS1231	cell type	18	Experiment: Hematopoietic stem cell and progenitor cell comparison (HG-U133B)	umbilical cord blood and bone marrow	peripheral / disease
GDS2168	disease state	16	Experiment: HIV viremia effect on monocytes	monocytes	peripheral / disease
GDS2656	developmental stage	28	Experiment: Fetal and adult reticulocytes (HG-U133B)	blood reticulocytes from umbilical cords and normal adults	peripheral / normal
GDS1212	agent	32	Experiment: Tumor necrosis factor effect in the absence of NF-kappaB activity	hela cell line	peripheral / normal
GDS1230	cell type	18	Experiment: Hematopoietic stem cell and progenitor cell comparison (HG-U133A)	umbilical cord blood and bone marrow	peripheral / normal
GDS2366	devel_stage	24	Experiment: Preadipocytes from anatomically separate fat depots (HG-U133A)	preadipocytes	peripheral / normal
GDS2655	developmental stage	28	Experiment: Fetal and adult reticulocytes (HG-U133A)	blood reticulocytes from umbilical cords and normal adults	peripheral / normal
GDS395	protocol	32	Experiment: Biomaterial engineering	imr-90 human fetal lung fibroblasts	peripheral / normal
GDS495	agent	33	Experiment: Angiogenesis	human umbilical cord vein endothelial cell (huvec)	peripheral / normal
Mouse
GDS2850	protocol	22	Experiment: Brain trauma model: time course (MG-U74A)	brain	neural / disease
GDS2159	*protocol.specimen	96	Experiment: Spinal cord injury model	spinal cord (somatomoror cortex raphe magnus)	neural / disease
GDS2654	*tissue	27	Experiment: Neurological aging models: retinas and hippocampi	hippocampus and retina	neural / disease
GDS1903	*tissue.protocol	48	Experiment: Classical fear conditioning effect on amygdala and hippocampus	hippocampus and amygdala	neural / disease
GDS1716	tissue	18	Experiment: SOD1-G93A transgenic model of amyotrophic lateral sclerosis	cervical spinal cord and oculomotor nucleus	neural / disease
GDS773	agent	27	Experiment: Retinoic acid teratogenic effect on cranial neural crest	neural crest	neural / normal
GDS1635	tissue	20	Experiment: Nodose and dorsal root ganglia comparison (MG-430 2.0)	nodose ganglia and dorsal root ganglia	neural / normal
GDS1901	tissue	24	Experiment: Strains exhibiting low or high freezing in response to fear	hippocampus and amygdala	neural / normal
GDS1406	tissue	87	Experiment: Brain regions of various inbred strains	brain regions	neural / normal
GDS1522	cell type	42	Experiment: Forebrain neuronal subtypes	adult forebrain	neural / normal
GDS1490	other	150	Experiment: neural / normal profiling	normal neural and non-neural / normals	neural / normals
GDS2577	specimen	32	Experiment: Regenerating liver and developing embryonic liver comparison	liver	normal tissuess
GDS182	tissue	90	Experiment: Large-scale analysis of the mouse transcriptome (MG-U74A)	normal neural and non-neural / normals	normal tissuess
GDS1649	tissue	44	Experiment: Urethane-induced lung tumor model of pulmonary adenocarcinoma	lung tissue	peripheral / cancer
GDS641	strain	36	Experiment: Dystrophin-deficient mdx mdx5cv and wild type skeletal muscle profiles	muscle	peripheral / disease
GDS144	stress	30	Experiment: Cardiac hypertrophy exercise-induced	heart ventricle	peripheral / disease
GDS2647	agent	16	Experiment: Asthma model: lungs	lung	peripheral / disease
GDS1010	tissue	20	Experiment: Bone marrow and muscle Side Population cell comparison	bone marrow and muscle	peripheral / normal
GDS1765	cell type	30	Experiment: Extraocular and hindlimb skeletal muscle cell differentiation	extraocular/leg muscle	peripheral / normal
GDS401	tissue	17	Experiment: Spermatogenesis time course (MG-U74A)	testes	peripheral / normal
GDS1631	time	18	Experiment: Osteoblast differentiation (MG-U74A)	osteoblast	peripheral / normal
GDS640	other	24	Experiment: Germ-free gastrointestinal tract	gastrointestinal tract	peripheral / normal
GDS1298	agent	53	Experiment: Fibroblast adipogenesis induced by EBF-1 and PPARgamma2 overexpression	nih-3t3 embryonic fibroblasts	peripheral / normal
GDS2091	agent	18	Experiment: DNA demethylation effect on terminally differentiated cells	chondrocytes fibroblasts and osteoblasts	peripheral / normal
Rat
GDS1292	protocol	83	Experiment: Spinal cord injury effect on supraspinal tracts: time course (RG-U34A)	spinal cord (somatomoror cortex raphe magnus)	neural / disease
GDS2315	*other.devel_stage	79	Experiment: Age-related spatial learning impairments and the CA1 hippocampal region	ca1 hippocampi	neural / disease
GDS1608	tissue	63	Experiment: Cocaine addiction effect on reward-related brain regions	brain parts	neural / disease
GDS1864	agent	62	Experiment: Antiepileptic drugs levetiracetam and phenytoin effect on the brain	brain parts	neural / disease
GDS1642	*agent.age	60	Experiment: Kainate-induced status epilepticus effect on immature hippocampus	hippocampus	neural / disease
GDS1018	*cell type.protocol	48	Experiment: Brain hippocampal neurons response to brief preconditioning seizures	hippocampus	neural / disease
GDS2851	protocol	39	Experiment: Brain trauma model: time course (RG-U34A)	brain	neural / disease
GDS364	agent	32	Experiment: Anesthetic effect on brain	brain	neural / disease
GDS1612	protocol	30	Experiment: Hypothalamoneurohypophyseal system response to dehydration	pituitary	neural / disease
GDS710	protocol	24	Experiment: Hippocampus ischemic tolerance time course	hippocampus	neural / disease
GDS519	*time	18	Experiment: Astrocyte response to beta amyloid peptide 25-35	cortical type-i astrocytes	neural / disease
GDS589	tissue	122	Experiment: Multiple normal tissues gene expression across strains	various tissues	normal tissues
GDS1629	cell type	45	Experiment: Immortalized suprachiasmatic nucleus cell line across circadian cycles	suprachiasmatic nucleus (scn) cells	normal tissues
GDS2132	agent	24	Experiment: Diabetic cardiomyopathy progression model	heart left ventricle	peripheral / disease
GDS808	agent	30	Experiment: Heart ischemia protection: pharmacologic and ischemic preconditioning	heart left ventricle	peripheral / disease
GDS1273	agent	35	Experiment: Amoxicillin effect on small intestine and colon development	small intestine and colon	peripheral / normal
GDS1035	cell type	34	Experiment: Cardiac myocyte and fibroblast response to various stresses	fibroblasts myocytes	peripheral / normal
GDS2237	shock	24	Experiment: Liver response to skin burn	liver	peripheral / normal
