# Supplementary material for: Meta-coexpression conservation analysis of microarray data: a "subset" approach provides insight into brain-derived neurotrophic factor regulation
Source: BMC Genomics. 2009 Sep 8;10:420. doi: 10.1186/1471-2164-10-420 (PMC2748098; doi:10.1186/1471-2164-10-420)
Supplement: Additional file 7 — Conserved BDNF-correlated genes. Genes, whose correlation with BDNF was confirmed in at least 3 subsets (3+ genes) and was conserved between i) human, mouse and rat; ii) human and rat; iii) human and mouse; iv) mouse and rat. [file 1471-2164-10-420-S7.xls]

## Sheet: Conserved correlated genes
Additional file 7. Conserved correlated genes
Genes, whose correlation with BDNF is conserved between i) human, mouse and rat; ii) human and rat; iii) human and mouse; iv) mouse and rat.
Human, mouse and rat
ANGPT1	Angiopoietin-1 precursor (ANG-1). [Source:Uniprot/SWISSPROT;Acc:Q15389]
ARP21_HUMAN	cAMP-regulated phosphoprotein 21 (ARPP-21). [Source:Uniprot/SWISSPROT;Acc:Q9UBL0]
ATF3	Cyclic AMP-dependent transcription factor ATF-3 (Activating transcription factor 3). [Source:Uniprot/SWISSPROT;Acc:P18847]
ATP1A2	Sodium/potassium-transporting ATPase subunit alpha-2 precursor (EC 3.6.3.9) (Sodium pump subunit alpha-2) (Na(+)/K(+) ATPase alpha-2 subunit). [Source:Uniprot/SWISSPROT;Acc:P50993]
ATP1B1	Sodium/potassium-transporting ATPase subunit beta-1 (Sodium/potassium- dependent ATPase beta-1 subunit). [Source:Uniprot/SWISSPROT;Acc:P05026]
BAIAP2	Brain-specific angiogenesis inhibitor 1-associated protein 2 (BAI1- associated protein 2) (BAI-associated protein 2) (Protein BAP2) (Insulin receptor substrate p53) (IRSp53) (Insulin receptor substrate protein of 53 kDa) (Insulin receptor substrate p53/p5 [Source:Uniprot/SWISSPROT;Acc:Q9UQB8]
BASP1	Brain acid soluble protein 1 (BASP1 protein) (Neuronal axonal membrane protein NAP-22) (22 kDa neuronal tissue-enriched acidic protein). [Source:Uniprot/SWISSPROT;Acc:P80723]
BDNF	Brain-derived neurotrophic factor precursor (BDNF) (Abrineurin). [Source:Uniprot/SWISSPROT;Acc:P23560]
BIRC4	Baculoviral IAP repeat-containing protein 4 (Inhibitor of apoptosis protein 3) (X-linked inhibitor of apoptosis protein) (X-linked IAP) (IAP-like protein) (HILP). [Source:Uniprot/SWISSPROT;Acc:P98170]
CAMK2D	Calcium/calmodulin-dependent protein kinase type II delta chain (EC 2.7.11.17) (CaM-kinase II delta chain) (CaM kinase II subunit delta) (CaMK-II subunit delta). [Source:Uniprot/SWISSPROT;Acc:Q13557]
CCND2	G1/S-specific cyclin-D2. [Source:Uniprot/SWISSPROT;Acc:P30279]
CD44	CD44 antigen precursor (Phagocytic glycoprotein I) (PGP-1) (HUTCH-I) (Extracellular matrix receptor-III) (ECMR-III) (GP90 lymphocyte homing/adhesion receptor) (Hermes antigen) (Hyaluronate receptor) (Heparan sulfate proteoglycan) (Epican) (CDw44). [Source:Uniprot/SWISSPROT;Acc:P16070]
COL11A1	Collagen alpha-1(XI) chain precursor. [Source:Uniprot/SWISSPROT;Acc:P12107]
COL4A5	Collagen alpha-5(IV) chain precursor. [Source:Uniprot/SWISSPROT;Acc:P29400]
CORO1A	Coronin-1A (Coronin-like protein p57) (Coronin-like protein A) (Clipin-A) (Tryptophan aspartate-containing coat protein) (TACO). [Source:Uniprot/SWISSPROT;Acc:P31146]
CPD	Carboxypeptidase D precursor (EC 3.4.17.22) (Metallocarboxypeptidase D) (gp180). [Source:Uniprot/SWISSPROT;Acc:O75976]
CREM	cAMP-responsive element modulator (Inducible cAMP early repressor) (ICER). [Source:Uniprot/SWISSPROT;Acc:Q03060]
CUGBP2	CUG triplet repeat, RNA binding protein 2 isoform 1 [Source:RefSeq_peptide;Acc:NP_001020247]
CXCL5	Small inducible cytokine B5 precursor (CXCL5) (Epithelial-derived neutrophil-activating protein 78) (Neutrophil-activating peptide ENA- 78) (ENA-78(1-78)) [Contains: ENA-78(8-78); ENA-78(9-78)]. [Source:Uniprot/SWISSPROT;Acc:P42830]
CYR61	Protein CYR61 precursor (Cysteine-rich, angiogenic inducer, 61) (Insulin-like growth factor-binding protein 10) (Protein GIG1). [Source:Uniprot/SWISSPROT;Acc:O00622]
DBC1	Deleted in bladder cancer protein 1 precursor (Protein FAM5A). [Source:Uniprot/SWISSPROT;Acc:O60477]
DBN1	Drebrin (Developmentally-regulated brain protein). [Source:Uniprot/SWISSPROT;Acc:Q16643]
DCN	Decorin precursor (Bone proteoglycan II) (PG-S2) (PG40). [Source:Uniprot/SWISSPROT;Acc:P07585]
DLGAP4	Disks large-associated protein 4 (DAP-4) (SAP90/PSD-95-associated protein 4) (SAPAP4) (PSD-95/SAP90-binding protein 4). [Source:Uniprot/SWISSPROT;Acc:Q9Y2H0]
DUSP1	Dual specificity protein phosphatase 1 (EC 3.1.3.48) (EC 3.1.3.16) (MAP kinase phosphatase 1) (MKP-1) (Protein-tyrosine phosphatase CL100) (Dual specificity protein phosphatase hVH1). [Source:Uniprot/SWISSPROT;Acc:P28562]
DUSP6	Dual specificity protein phosphatase 6 (EC 3.1.3.48) (EC 3.1.3.16) (Mitogen-activated protein kinase phosphatase 3) (MAP kinase phosphatase 3) (MKP-3) (Dual specificity protein phosphatase PYST1). [Source:Uniprot/SWISSPROT;Acc:Q16828]
EGR1	Early growth response protein 1 (EGR-1) (Krox-24 protein) (Transcription factor Zif268) (Nerve growth factor-induced protein A) (NGFI-A) (Transcription factor ETR103) (Zinc finger protein 225) (AT225). [Source:Uniprot/SWISSPROT;Acc:P18146]
EPHA4	Ephrin type-A receptor 4 precursor (EC 2.7.10.1) (Tyrosine-protein kinase receptor SEK) (Receptor protein-tyrosine kinase HEK8) (Tyrosine-protein kinase TYRO1). [Source:Uniprot/SWISSPROT;Acc:P54764]
EPHA5	Ephrin type-A receptor 5 precursor (EC 2.7.10.1) (Tyrosine-protein kinase receptor EHK-1) (EPH homology kinase 1) (Receptor protein- tyrosine kinase HEK7). [Source:Uniprot/SWISSPROT;Acc:P54756]
EPHA7	Ephrin type-A receptor 7 precursor (EC 2.7.10.1) (Tyrosine-protein kinase receptor EHK-3) (EPH homology kinase 3) (Receptor protein- tyrosine kinase HEK11). [Source:Uniprot/SWISSPROT;Acc:Q15375]
FAM131A	Protein FAM131A precursor. [Source:Uniprot/SWISSPROT;Acc:Q6UXB0]
FGF13	Fibroblast growth factor 13 (FGF-13) (Fibroblast growth factor homologous factor 2) (FHF-2). [Source:Uniprot/SWISSPROT;Acc:Q92913]
FGFR1	Basic fibroblast growth factor receptor 1 precursor (EC 2.7.10.1) (FGFR-1) (bFGF-R) (Fms-like tyrosine kinase 2) (c-fgr) (CD331 antigen). [Source:Uniprot/SWISSPROT;Acc:P11362]
FREQ	Neuronal calcium sensor 1 (NCS-1) (Frequenin homolog) (Frequenin-like protein) (Frequenin-like ubiquitous protein). [Source:Uniprot/SWISSPROT;Acc:P62166]
GAS6	Growth-arrest-specific protein 6 precursor (GAS-6) (AXL receptor tyrosine kinase ligand). [Source:Uniprot/SWISSPROT;Acc:Q14393]
GRIA3	Glutamate receptor 3 precursor (GluR-3) (GluR-C) (GluR-K3) (Glutamate receptor ionotropic, AMPA 3) (AMPA-selective glutamate receptor 3). [Source:Uniprot/SWISSPROT;Acc:P42263]
HN1	Hematological and neurological expressed 1 protein (Androgen-regulated protein 2). [Source:Uniprot/SWISSPROT;Acc:Q9UK76]
IGFBP5	Insulin-like growth factor-binding protein 5 precursor (IGFBP-5) (IBP- 5) (IGF-binding protein 5). [Source:Uniprot/SWISSPROT;Acc:P24593]
IL6ST	Interleukin-6 receptor subunit beta precursor (IL-6R-beta) (Interleukin-6 signal transducer) (Membrane glycoprotein 130) (gp130) (Oncostatin-M receptor alpha subunit) (CD130 antigen) (CDw130). [Source:Uniprot/SWISSPROT;Acc:P40189]
IRS2	Insulin receptor substrate 2 (IRS-2). [Source:Uniprot/SWISSPROT;Acc:Q9Y4H2]
KALRN	Kalirin (Huntingtin-associated protein-interacting protein) (Protein Duo). [Source:Uniprot/SWISSPROT;Acc:O60229]
KCND2	Potassium voltage-gated channel subfamily D member 2 (Voltage-gated potassium channel subunit Kv4.2). [Source:Uniprot/SWISSPROT;Acc:Q9NZV8]
KLF10	Krueppel-like factor 10 (Transforming growth factor-beta-inducible early growth response protein 1) (TGFB-inducible early growth response protein 1) (TIEG-1) (EGR-alpha). [Source:Uniprot/SWISSPROT;Acc:Q13118]
LMO7	LIM domain only protein 7 (LOMP) (F-box only protein 20). [Source:Uniprot/SWISSPROT;Acc:Q8WWI1]
MAN1A1	Mannosyl-oligosaccharide 1,2-alpha-mannosidase IA (EC 3.2.1.113) (Processing alpha-1,2-mannosidase IA) (Alpha-1,2-mannosidase IA) (Mannosidase alpha class 1A member 1) (Man(9)-alpha-mannosidase) (Man9-mannosidase). [Source:Uniprot/SWISSPROT;Acc:P33908]
MBP	Myelin basic protein (MBP) (Myelin A1 protein) (Myelin membrane encephalitogenic protein). [Source:Uniprot/SWISSPROT;Acc:P02686]
MDM2	E3 ubiquitin-protein ligase Mdm2 (EC 6.3.2.-) (p53-binding protein Mdm2) (Oncoprotein Mdm2) (Double minute 2 protein) (Hdm2). [Source:Uniprot/SWISSPROT;Acc:Q00987]
MYH9	Myosin-9 (Myosin heavy chain 9) (Myosin heavy chain, nonmuscle IIa) (Nonmuscle myosin heavy chain IIa) (NMMHC II-a) (NMMHC-IIA) (Cellular myosin heavy chain, type A) (Nonmuscle myosin heavy chain-A) (NMMHC- A). [Source:Uniprot/SWISSPROT;Acc:P35579]
NEFL	Neurofilament light polypeptide (NF-L) (Neurofilament triplet L protein) (68 kDa neurofilament protein). [Source:Uniprot/SWISSPROT;Acc:P07196]
NEUROD6	Neurogenic differentiation factor 6 (NeuroD6) (Protein atonal homolog 2). [Source:Uniprot/SWISSPROT;Acc:Q96NK8]
NFIA	Nuclear factor 1 A-type (Nuclear factor 1/A) (NF1-A) (NFI-A) (NF-I/A) (CCAAT-box-binding transcription factor) (CTF) (TGGCA-binding protein). [Source:Uniprot/SWISSPROT;Acc:Q12857]
NPTX1	Neuronal pentraxin-1 precursor (NP1) (Neuronal pentraxin I) (NP-I). [Source:Uniprot/SWISSPROT;Acc:Q15818]
NPTXR	Chromobox protein homolog 6. [Source:Uniprot/SWISSPROT;Acc:O95503]
NR4A2	Orphan nuclear receptor NR4A2 (Orphan nuclear receptor NURR1) (Immediate-early response protein NOT) (Transcriptionally-inducible nuclear receptor). [Source:Uniprot/SWISSPROT;Acc:P43354]
NTRK2	BDNF/NT-3 growth factors receptor precursor (EC 2.7.10.1) (Neurotrophic tyrosine kinase receptor type 2) (TrkB tyrosine kinase) (GP145-TrkB) (Trk-B). [Source:Uniprot/SWISSPROT;Acc:Q16620]
ODZ2	Teneurin-2 (Ten-2) (Tenascin-M2) (Ten-m2) (Protein Odd Oz/ten-m homolog 2). [Source:Uniprot/SWISSPROT;Acc:Q9NT68]
OLFM1	Noelin precursor (Neuronal olfactomedin-related ER localized protein) (Olfactomedin-1). [Source:Uniprot/SWISSPROT;Acc:Q99784]
PCSK1	Neuroendocrine convertase 1 precursor (EC 3.4.21.93) (NEC 1) (PC1) (Prohormone convertase 1) (Proprotein convertase 1). [Source:Uniprot/SWISSPROT;Acc:P29120]
PCSK2	Neuroendocrine convertase 2 precursor (EC 3.4.21.94) (NEC 2) (PC2) (Prohormone convertase 2) (Proprotein convertase 2) (KEX2-like endoprotease 2). [Source:Uniprot/SWISSPROT;Acc:P16519]
PDE4B	cAMP-specific 3',5'-cyclic phosphodiesterase 4B (EC 3.1.4.17) (DPDE4) (PDE32). [Source:Uniprot/SWISSPROT;Acc:Q07343]
PENK	Proenkephalin A precursor [Contains: Synenkephalin; Met-enkephalin (Opioid growth factor) (OGF); Met-enkephalin-Arg-Gly-Leu; Leu- enkephalin; Met-enkephalin-Arg-Phe]. [Source:Uniprot/SWISSPROT;Acc:P01210]
PLAGL1	Zinc finger protein PLAGL1 (Pleiomorphic adenoma-like protein 1). [Source:Uniprot/SWISSPROT;Acc:Q9UM63]
PLAUR	Urokinase plasminogen activator surface receptor precursor (uPAR) (U- PAR) (Monocyte activation antigen Mo3) (CD87 antigen). [Source:Uniprot/SWISSPROT;Acc:Q03405]
PPP3CA	Serine/threonine-protein phosphatase 2B catalytic subunit alpha isoform (EC 3.1.3.16) (Calmodulin-dependent calcineurin A subunit alpha isoform) (CAM-PRP catalytic subunit). [Source:Uniprot/SWISSPROT;Acc:Q08209]
PRKAG2	5'-AMP-activated protein kinase subunit gamma-2 (AMPK gamma-2 chain) (AMPK gamma2) (H91620p). [Source:Uniprot/SWISSPROT;Acc:Q9UGJ0]
PRKCB1	Protein kinase C beta type (EC 2.7.11.13) (PKC-beta) (PKC-B). [Source:Uniprot/SWISSPROT;Acc:P05771]
PRKCE	Protein kinase C epsilon type (EC 2.7.11.13) (nPKC-epsilon). [Source:Uniprot/SWISSPROT;Acc:Q02156]
PRSS23	Serine protease 23 precursor (EC 3.4.21.-) (Putative secreted protein ZSIG13). [Source:Uniprot/SWISSPROT;Acc:O95084]
PTGS2	Prostaglandin G/H synthase 2 precursor (EC 1.14.99.1) (Cyclooxygenase- 2) (COX-2) (Prostaglandin-endoperoxide synthase 2) (Prostaglandin H2 synthase 2) (PGH synthase 2) (PGHS-2) (PHS II). [Source:Uniprot/SWISSPROT;Acc:P35354]
PTPRF	Receptor-type tyrosine-protein phosphatase F precursor (EC 3.1.3.48) (LAR protein) (Leukocyte antigen related). [Source:Uniprot/SWISSPROT;Acc:P10586]
PURA	Transcriptional activator protein Pur-alpha (Purine-rich single- stranded DNA-binding protein alpha). [Source:Uniprot/SWISSPROT;Acc:Q00577]
PVRL3	Poliovirus receptor-related protein 3 precursor (Nectin-3) (CD113 antigen) (CDw113). [Source:Uniprot/SWISSPROT;Acc:Q9NQS3]
RGS4	Regulator of G-protein signaling 4 (RGS4) (RGP4). [Source:Uniprot/SWISSPROT;Acc:P49798]
SCG2	Secretogranin-2 precursor (Secretogranin II) (SgII) (Chromogranin C) [Contains: Secretoneurin (SN)]. [Source:Uniprot/SWISSPROT;Acc:P13521]
SERPINE1	Plasminogen activator inhibitor 1 precursor (PAI-1) (Endothelial plasminogen activator inhibitor) (PAI). [Source:Uniprot/SWISSPROT;Acc:P05121]
SLC4A7	Sodium bicarbonate cotransporter 3 (Sodium bicarbonate cotransporter 2) (Sodium bicarbonate cotransporter 2b) (Bicarbonate transporter) (Solute carrier family 4 member 7). [Source:Uniprot/SWISSPROT;Acc:Q9Y6M7]
SMARCA4	Probable global transcription activator SNF2L4 (EC 3.6.1.-) (ATP- dependent helicase SMARCA4) (SNF2-beta) (BRG-1 protein) (Mitotic growth and transcription activator) (Brahma protein homolog 1) (SWI/SNF-related matrix-associated actin-dependent regulator [Source:Uniprot/SWISSPROT;Acc:P51532]
SNCA	Alpha-synuclein (Non-A beta component of AD amyloid) (Non-A4 component of amyloid precursor) (NACP). [Source:Uniprot/SWISSPROT;Acc:P37840]
TBX3	T-box transcription factor TBX3 (T-box protein 3). [Source:Uniprot/SWISSPROT;Acc:O15119]
TCF4	Transcription factor 4 (Immunoglobulin transcription factor 2) (ITF-2) (SL3-3 enhancer factor 2) (SEF-2). [Source:Uniprot/SWISSPROT;Acc:P15884]
THRA	Thyroid hormone receptor alpha (C-erbA-alpha) (c-erbA-1) (EAR-7) (EAR7). [Source:Uniprot/SWISSPROT;Acc:P10827]
TRPC4	Short transient receptor potential channel 4 (TrpC4) (Trp-related protein 4) (hTrp-4) (hTrp4). [Source:Uniprot/SWISSPROT;Acc:Q9UBN4]
USP2	Ubiquitin carboxyl-terminal hydrolase 2 (EC 3.1.2.15) (Ubiquitin thioesterase 2) (Ubiquitin-specific-processing protease 2) (Deubiquitinating enzyme 2) (41 kDa ubiquitin-specific protease). [Source:Uniprot/SWISSPROT;Acc:O75604]
VCAN	Versican core protein precursor (Large fibroblast proteoglycan) (Chondroitin sulfate proteoglycan core protein 2) (PG-M) (Glial hyaluronate-binding protein) (GHAP). [Source:Uniprot/SWISSPROT;Acc:P13611]
ZFP106	Zinc finger protein 106 homolog (Zfp-106) (Zinc finger protein 474). [Source:Uniprot/SWISSPROT;Acc:Q9H2Y7]
Human and rat
ACSM3	SA hypertension-associated homolog isoform 1 [Source:RefSeq_peptide;Acc:NP_005613]
ADAM23	ADAM 23 precursor (A disintegrin and metalloproteinase domain 23) (Metalloproteinase-like, disintegrin-like, and cysteine-rich protein 3) (MDC-3). [Source:Uniprot/SWISSPROT;Acc:O75077]
ADD3	Gamma-adducin (Adducin-like protein 70). [Source:Uniprot/SWISSPROT;Acc:Q9UEY8]
AKT2	RAC-beta serine/threonine-protein kinase (EC 2.7.11.1) (RAC-PK-beta) (Protein kinase Akt-2) (Protein kinase B, beta) (PKB beta). [Source:Uniprot/SWISSPROT;Acc:P31751]
AMH	Muellerian-inhibiting factor precursor (MIS) (Anti-Muellerian hormone) (AMH) (Muellerian-inhibiting substance). [Source:Uniprot/SWISSPROT;Acc:P03971]
ANGPT1	Angiopoietin-1 precursor (ANG-1). [Source:Uniprot/SWISSPROT;Acc:Q15389]
APBA2	Amyloid beta A4 precursor protein-binding family A member 2 (Neuron- specific X11L protein) (Neuronal Munc18-1-interacting protein 2) (Mint-2) (Adapter protein X11beta). [Source:Uniprot/SWISSPROT;Acc:Q99767]
APOB	Apolipoprotein B-100 precursor (Apo B-100) [Contains: Apolipoprotein B-48 (Apo B-48)]. [Source:Uniprot/SWISSPROT;Acc:P04114]
ARL15	ADP-ribosylation factor-like 15 (ARL15), mRNA [Source:RefSeq_dna;Acc:NM_019087]
ARP21_HUMAN	cAMP-regulated phosphoprotein 21 (ARPP-21). [Source:Uniprot/SWISSPROT;Acc:Q9UBL0]
ASMT	Hydroxyindole O-methyltransferase (EC 2.1.1.4) (HIOMT) (Acetylserotonin O-methyltransferase) (ASMT). [Source:Uniprot/SWISSPROT;Acc:P46597]
ATF3	Cyclic AMP-dependent transcription factor ATF-3 (Activating transcription factor 3). [Source:Uniprot/SWISSPROT;Acc:P18847]
ATP1A2	Sodium/potassium-transporting ATPase subunit alpha-2 precursor (EC 3.6.3.9) (Sodium pump subunit alpha-2) (Na(+)/K(+) ATPase alpha-2 subunit). [Source:Uniprot/SWISSPROT;Acc:P50993]
ATP1B1	Sodium/potassium-transporting ATPase subunit beta-1 (Sodium/potassium- dependent ATPase beta-1 subunit). [Source:Uniprot/SWISSPROT;Acc:P05026]
BAIAP2	Brain-specific angiogenesis inhibitor 1-associated protein 2 (BAI1- associated protein 2) (BAI-associated protein 2) (Protein BAP2) (Insulin receptor substrate p53) (IRSp53) (Insulin receptor substrate protein of 53 kDa) (Insulin receptor substrate p53/p5 [Source:Uniprot/SWISSPROT;Acc:Q9UQB8]
BASP1	Brain acid soluble protein 1 (BASP1 protein) (Neuronal axonal membrane protein NAP-22) (22 kDa neuronal tissue-enriched acidic protein). [Source:Uniprot/SWISSPROT;Acc:P80723]
BBX	HMG box transcription factor BBX (Bobby sox homolog) (HMG box- containing protein 2). [Source:Uniprot/SWISSPROT;Acc:Q8WY36]
BDNF	Brain-derived neurotrophic factor precursor (BDNF) (Abrineurin). [Source:Uniprot/SWISSPROT;Acc:P23560]
BIRC4	Baculoviral IAP repeat-containing protein 4 (Inhibitor of apoptosis protein 3) (X-linked inhibitor of apoptosis protein) (X-linked IAP) (IAP-like protein) (HILP). [Source:Uniprot/SWISSPROT;Acc:P98170]
C6ORF98	Nesprin-1 (Nuclear envelope spectrin repeat protein 1) (Synaptic nuclear envelope protein 1) (Syne-1) (Myocyte nuclear envelope protein 1) (Myne-1) (Enaptin). [Source:Uniprot/SWISSPROT;Acc:Q8NF91]
CALCA	Calcitonin gene-related peptide 1 precursor (Calcitonin gene-related peptide I) (CGRP-I) (Alpha-type CGRP). [Source:Uniprot/SWISSPROT;Acc:P06881]
CALD1	Caldesmon (CDM). [Source:Uniprot/SWISSPROT;Acc:Q05682]
CAMK2D	Calcium/calmodulin-dependent protein kinase type II delta chain (EC 2.7.11.17) (CaM-kinase II delta chain) (CaM kinase II subunit delta) (CaMK-II subunit delta). [Source:Uniprot/SWISSPROT;Acc:Q13557]
CAMK4	Calcium/calmodulin-dependent protein kinase type IV (EC 2.7.11.17) (CAM kinase-GR) (CaMK IV). [Source:Uniprot/SWISSPROT;Acc:Q16566]
CASK	Peripheral plasma membrane protein CASK (EC 2.7.11.1) (hCASK) (Calcium/calmodulin-dependent serine protein kinase) (Lin-2 homolog). [Source:Uniprot/SWISSPROT;Acc:O14936]
CAST	Calpastatin (Calpain inhibitor) (Sperm BS-17 component). [Source:Uniprot/SWISSPROT;Acc:P20810]
CCND2	G1/S-specific cyclin-D2. [Source:Uniprot/SWISSPROT;Acc:P30279]
CD44	CD44 antigen precursor (Phagocytic glycoprotein I) (PGP-1) (HUTCH-I) (Extracellular matrix receptor-III) (ECMR-III) (GP90 lymphocyte homing/adhesion receptor) (Hermes antigen) (Hyaluronate receptor) (Heparan sulfate proteoglycan) (Epican) (CDw44). [Source:Uniprot/SWISSPROT;Acc:P16070]
CD55	Complement decay-accelerating factor precursor (CD55 antigen). [Source:Uniprot/SWISSPROT;Acc:P08174]
CDC2L5	Cell division cycle 2-like protein kinase 5 (EC 2.7.11.22) (CDC2- related protein kinase 5) (Cholinesterase-related cell division controller). [Source:Uniprot/SWISSPROT;Acc:Q14004]
CHRDL1	Chordin-like protein 1 precursor (Neuralin-1) (Ventroptin) (Neurogenesin-1). [Source:Uniprot/SWISSPROT;Acc:Q9BU40]
CITED2	Cbp/p300-interacting transactivator 2 (MSG-related protein 1) (MRG-1) (P35srj). [Source:Uniprot/SWISSPROT;Acc:Q99967]
CNR1	Cannabinoid receptor 1 (CB1) (CB-R) (CANN6). [Source:Uniprot/SWISSPROT;Acc:P21554]
COL11A1	Collagen alpha-1(XI) chain precursor. [Source:Uniprot/SWISSPROT;Acc:P12107]
COL4A5	Collagen alpha-5(IV) chain precursor. [Source:Uniprot/SWISSPROT;Acc:P29400]
CORO1A	Coronin-1A (Coronin-like protein p57) (Coronin-like protein A) (Clipin-A) (Tryptophan aspartate-containing coat protein) (TACO). [Source:Uniprot/SWISSPROT;Acc:P31146]
CPD	Carboxypeptidase D precursor (EC 3.4.17.22) (Metallocarboxypeptidase D) (gp180). [Source:Uniprot/SWISSPROT;Acc:O75976]
CREM	cAMP-responsive element modulator (Inducible cAMP early repressor) (ICER). [Source:Uniprot/SWISSPROT;Acc:Q03060]
CRHR1	Corticotropin-releasing factor receptor 1 precursor (CRF-R) (CRF1) (Corticotropin-releasing hormone receptor 1) (CRH-R 1). [Source:Uniprot/SWISSPROT;Acc:P34998]
CUGBP2	CUG triplet repeat, RNA binding protein 2 isoform 1 [Source:RefSeq_peptide;Acc:NP_001020247]
CXADR	Coxsackievirus and adenovirus receptor precursor (Coxsackievirus B- adenovirus receptor) (hCAR) (CVB3-binding protein) (HCVADR). [Source:Uniprot/SWISSPROT;Acc:P78310]
CXCL5	Small inducible cytokine B5 precursor (CXCL5) (Epithelial-derived neutrophil-activating protein 78) (Neutrophil-activating peptide ENA- 78) (ENA-78(1-78)) [Contains: ENA-78(8-78); ENA-78(9-78)]. [Source:Uniprot/SWISSPROT;Acc:P42830]
CYR61	Protein CYR61 precursor (Cysteine-rich, angiogenic inducer, 61) (Insulin-like growth factor-binding protein 10) (Protein GIG1). [Source:Uniprot/SWISSPROT;Acc:O00622]
DBC1	Deleted in bladder cancer protein 1 precursor (Protein FAM5A). [Source:Uniprot/SWISSPROT;Acc:O60477]
DBN1	Drebrin (Developmentally-regulated brain protein). [Source:Uniprot/SWISSPROT;Acc:Q16643]
DBP	D site-binding protein (Albumin D box-binding protein) (Albumin D- element-binding protein) (TAXREB302). [Source:Uniprot/SWISSPROT;Acc:Q10586]
DCN	Decorin precursor (Bone proteoglycan II) (PG-S2) (PG40). [Source:Uniprot/SWISSPROT;Acc:P07585]
DGKB	Diacylglycerol kinase beta (EC 2.7.1.107) (Diglyceride kinase beta) (DGK-beta) (DAG kinase beta) (90 kDa diacylglycerol kinase). [Source:Uniprot/SWISSPROT;Acc:Q9Y6T7]
DGKG	Diacylglycerol kinase gamma (EC 2.7.1.107) (Diglyceride kinase gamma) (DGK-gamma) (DAG kinase gamma). [Source:Uniprot/SWISSPROT;Acc:P49619]
DGUOK	Deoxyguanosine kinase, mitochondrial precursor (EC 2.7.1.113) (dGK). [Source:Uniprot/SWISSPROT;Acc:Q16854]
DLGAP1	Disks large-associated protein 1 (DAP-1) (Guanylate kinase-associated protein) (hGKAP) (SAP90/PSD-95-associated protein 1) (SAPAP1) (PSD- 95/SAP90-binding protein 1). [Source:Uniprot/SWISSPROT;Acc:O14490]
DLGAP4	Disks large-associated protein 4 (DAP-4) (SAP90/PSD-95-associated protein 4) (SAPAP4) (PSD-95/SAP90-binding protein 4). [Source:Uniprot/SWISSPROT;Acc:Q9Y2H0]
DNM2	Dynamin-2 (EC 3.6.5.5). [Source:Uniprot/SWISSPROT;Acc:P50570]
DRD1	D(1A) dopamine receptor. [Source:Uniprot/SWISSPROT;Acc:P21728]
DUSP1	Dual specificity protein phosphatase 1 (EC 3.1.3.48) (EC 3.1.3.16) (MAP kinase phosphatase 1) (MKP-1) (Protein-tyrosine phosphatase CL100) (Dual specificity protein phosphatase hVH1). [Source:Uniprot/SWISSPROT;Acc:P28562]
DUSP6	Dual specificity protein phosphatase 6 (EC 3.1.3.48) (EC 3.1.3.16) (Mitogen-activated protein kinase phosphatase 3) (MAP kinase phosphatase 3) (MKP-3) (Dual specificity protein phosphatase PYST1). [Source:Uniprot/SWISSPROT;Acc:Q16828]
DYRK2	Dual specificity tyrosine-phosphorylation-regulated kinase 2 (EC 2.7.12.1). [Source:Uniprot/SWISSPROT;Acc:Q92630]
EDNRB	Endothelin B receptor precursor (ET-B) (Endothelin receptor Non- selective type). [Source:Uniprot/SWISSPROT;Acc:P24530]
EFCBP2	EF-hand calcium-binding protein 2 (Neuronal calcium-binding protein 2) (Synaptotagmin-interacting protein 2) (Stip-2). [Source:Uniprot/SWISSPROT;Acc:Q7Z6G3]
EFNB3	Ephrin-B3 precursor (EPH-related receptor tyrosine kinase ligand 8) (LERK-8) (EPH-related receptor transmembrane ligand ELK-L3). [Source:Uniprot/SWISSPROT;Acc:Q15768]
EGR1	Early growth response protein 1 (EGR-1) (Krox-24 protein) (Transcription factor Zif268) (Nerve growth factor-induced protein A) (NGFI-A) (Transcription factor ETR103) (Zinc finger protein 225) (AT225). [Source:Uniprot/SWISSPROT;Acc:P18146]
EPHA4	Ephrin type-A receptor 4 precursor (EC 2.7.10.1) (Tyrosine-protein kinase receptor SEK) (Receptor protein-tyrosine kinase HEK8) (Tyrosine-protein kinase TYRO1). [Source:Uniprot/SWISSPROT;Acc:P54764]
EPHA5	Ephrin type-A receptor 5 precursor (EC 2.7.10.1) (Tyrosine-protein kinase receptor EHK-1) (EPH homology kinase 1) (Receptor protein- tyrosine kinase HEK7). [Source:Uniprot/SWISSPROT;Acc:P54756]
EPHA7	Ephrin type-A receptor 7 precursor (EC 2.7.10.1) (Tyrosine-protein kinase receptor EHK-3) (EPH homology kinase 3) (Receptor protein- tyrosine kinase HEK11). [Source:Uniprot/SWISSPROT;Acc:Q15375]
F3	Tissue factor precursor (TF) (Coagulation factor III) (Thromboplastin) (CD142 antigen). [Source:Uniprot/SWISSPROT;Acc:P13726]
FAM131A	Protein FAM131A precursor. [Source:Uniprot/SWISSPROT;Acc:Q6UXB0]
FGF13	Fibroblast growth factor 13 (FGF-13) (Fibroblast growth factor homologous factor 2) (FHF-2). [Source:Uniprot/SWISSPROT;Acc:Q92913]
FGF5	Fibroblast growth factor 5 precursor (FGF-5) (HBGF-5) (Smag-82). [Source:Uniprot/SWISSPROT;Acc:P12034]
FGFR1	Basic fibroblast growth factor receptor 1 precursor (EC 2.7.10.1) (FGFR-1) (bFGF-R) (Fms-like tyrosine kinase 2) (c-fgr) (CD331 antigen). [Source:Uniprot/SWISSPROT;Acc:P11362]
FOS	Proto-oncogene protein c-fos (Cellular oncogene fos) (G0/G1 switch regulatory protein 7). [Source:Uniprot/SWISSPROT;Acc:P01100]
FREQ	Neuronal calcium sensor 1 (NCS-1) (Frequenin homolog) (Frequenin-like protein) (Frequenin-like ubiquitous protein). [Source:Uniprot/SWISSPROT;Acc:P62166]
GABBR2	Gamma-aminobutyric acid type B receptor, subunit 2 precursor (GABA-B receptor 2) (GABA-B-R2) (Gb2) (GABABR2) (G-protein coupled receptor 51) (HG20). [Source:Uniprot/SWISSPROT;Acc:O75899]
GABRA5	Gamma-aminobutyric-acid receptor subunit alpha-5 precursor (GABA(A) receptor subunit alpha-5). [Source:Uniprot/SWISSPROT;Acc:P31644]
GALNTL4	Putative polypeptide N-acetylgalactosaminyltransferase-like protein 4 (EC 2.4.1.41) (Protein-UDP acetylgalactosaminyltransferase-like protein 4) (UDP-GalNAc:polypeptide N-acetylgalactosaminyltransferase- like protein 4) (Polypeptide GalNAc transferase-lik [Source:Uniprot/SWISSPROT;Acc:Q6P9A2]
GAS6	Growth-arrest-specific protein 6 precursor (GAS-6) (AXL receptor tyrosine kinase ligand). [Source:Uniprot/SWISSPROT;Acc:Q14393]
GLS	Glutaminase kidney isoform, mitochondrial precursor (EC 3.5.1.2) (GLS) (L-glutamine amidohydrolase) (K-glutaminase). [Source:Uniprot/SWISSPROT;Acc:O94925]
GLUL	Glutamine synthetase (EC 6.3.1.2) (Glutamate--ammonia ligase) (GS). [Source:Uniprot/SWISSPROT;Acc:P15104]
GNAO1	Guanine nucleotide-binding protein G(o) subunit alpha 1. [Source:Uniprot/SWISSPROT;Acc:P09471]
GRIA3	Glutamate receptor 3 precursor (GluR-3) (GluR-C) (GluR-K3) (Glutamate receptor ionotropic, AMPA 3) (AMPA-selective glutamate receptor 3). [Source:Uniprot/SWISSPROT;Acc:P42263]
GTF2F2	Transcription initiation factor IIF subunit beta (EC 3.6.1.-) (TFIIF- beta) (ATP-dependent helicase GTF2F2) (General transcription factor IIF subunit 2) (Transcription initiation factor RAP30). [Source:Uniprot/SWISSPROT;Acc:P13984]
HMGCS1	Hydroxymethylglutaryl-CoA synthase, cytoplasmic (EC 2.3.3.10) (HMG-CoA synthase) (3-hydroxy-3-methylglutaryl coenzyme A synthase). [Source:Uniprot/SWISSPROT;Acc:Q01581]
HN1	Hematological and neurological expressed 1 protein (Androgen-regulated protein 2). [Source:Uniprot/SWISSPROT;Acc:Q9UK76]
HPCA	Neuron-specific calcium-binding protein hippocalcin (Calcium-binding protein BDR-2). [Source:Uniprot/SWISSPROT;Acc:P84074]
HSPB8	Heat-shock protein beta-8 (HspB8) (Alpha crystallin C chain) (Small stress protein-like protein HSP22) (E2-induced gene 1 protein) (Protein kinase H11). [Source:Uniprot/SWISSPROT;Acc:Q9UJY1]
HTR4	5-hydroxytryptamine 4 receptor (5-HT-4) (Serotonin receptor 4) (5- HT4). [Source:Uniprot/SWISSPROT;Acc:Q13639]
IFNG	Interferon gamma precursor (IFN-gamma) (Immune interferon). [Source:Uniprot/SWISSPROT;Acc:P01579]
IGFBP5	Insulin-like growth factor-binding protein 5 precursor (IGFBP-5) (IBP- 5) (IGF-binding protein 5). [Source:Uniprot/SWISSPROT;Acc:P24593]
IKZF4	zinc finger protein, subfamily 1A, 4 [Source:RefSeq_peptide;Acc:NP_071910]
IL15	Interleukin-15 precursor (IL-15). [Source:Uniprot/SWISSPROT;Acc:P40933]
IL16	Interleukin-16 precursor (IL-16) (Lymphocyte chemoattractant factor) (LCF). [Source:Uniprot/SWISSPROT;Acc:Q14005]
IL1B	Interleukin-1 beta precursor (IL-1 beta) (Catabolin). [Source:Uniprot/SWISSPROT;Acc:P01584]
IL6ST	Interleukin-6 receptor subunit beta precursor (IL-6R-beta) (Interleukin-6 signal transducer) (Membrane glycoprotein 130) (gp130) (Oncostatin-M receptor alpha subunit) (CD130 antigen) (CDw130). [Source:Uniprot/SWISSPROT;Acc:P40189]
IRS2	Insulin receptor substrate 2 (IRS-2). [Source:Uniprot/SWISSPROT;Acc:Q9Y4H2]
KALRN	Kalirin (Huntingtin-associated protein-interacting protein) (Protein Duo). [Source:Uniprot/SWISSPROT;Acc:O60229]
KCND2	Potassium voltage-gated channel subfamily D member 2 (Voltage-gated potassium channel subunit Kv4.2). [Source:Uniprot/SWISSPROT;Acc:Q9NZV8]
KCND3	Potassium voltage-gated channel subfamily D member 3 (Voltage-gated potassium channel subunit Kv4.3). [Source:Uniprot/SWISSPROT;Acc:Q9UK17]
KCNK3	Potassium channel subfamily K member 3 (Acid-sensitive potassium channel protein TASK-1) (TWIK-related acid-sensitive K(+) channel 1) (Two pore potassium channel KT3.1). [Source:Uniprot/SWISSPROT;Acc:O14649]
KCNMA1	Calcium-activated potassium channel subunit alpha 1 (Calcium-activated potassium channel, subfamily M subunit alpha 1) (Maxi K channel) (MaxiK) (BK channel) (K(VCA)alpha) (BKCA alpha) (KCa1.1) (Slowpoke homolog) (Slo homolog) (Slo-alpha) (Slo1) (hSlo). [Source:Uniprot/SWISSPROT;Acc:Q12791]
KLF10	Krueppel-like factor 10 (Transforming growth factor-beta-inducible early growth response protein 1) (TGFB-inducible early growth response protein 1) (TIEG-1) (EGR-alpha). [Source:Uniprot/SWISSPROT;Acc:Q13118]
KRT7	Keratin, type II cytoskeletal 7 (Cytokeratin-7) (CK-7) (Keratin-7) (K7) (Sarcolectin). [Source:Uniprot/SWISSPROT;Acc:P08729]
LMO7	LIM domain only protein 7 (LOMP) (F-box only protein 20). [Source:Uniprot/SWISSPROT;Acc:Q8WWI1]
MAN1A1	Mannosyl-oligosaccharide 1,2-alpha-mannosidase IA (EC 3.2.1.113) (Processing alpha-1,2-mannosidase IA) (Alpha-1,2-mannosidase IA) (Mannosidase alpha class 1A member 1) (Man(9)-alpha-mannosidase) (Man9-mannosidase). [Source:Uniprot/SWISSPROT;Acc:P33908]
MAP1A	Microtubule-associated protein 1A (MAP 1A) (Proliferation-related protein p80) [Contains: MAP1 light chain LC2]. [Source:Uniprot/SWISSPROT;Acc:P78559]
MAP1B	Microtubule-associated protein 1B (MAP 1B) [Contains: MAP1 light chain LC1]. [Source:Uniprot/SWISSPROT;Acc:P46821]
MAP2	Microtubule-associated protein 2 (MAP 2) (MAP-2). [Source:Uniprot/SWISSPROT;Acc:P11137]
MBP	Myelin basic protein (MBP) (Myelin A1 protein) (Myelin membrane encephalitogenic protein). [Source:Uniprot/SWISSPROT;Acc:P02686]
MCHR1	Melanin-concentrating hormone receptor 1 (MCH receptor 1) (MCHR-1) (MCH-R1) (MCH1R) (MCH-1R) (MCHR) (G-protein coupled receptor 24) (Somatostatin receptor-like protein) (SLC-1). [Source:Uniprot/SWISSPROT;Acc:Q99705]
MDM2	E3 ubiquitin-protein ligase Mdm2 (EC 6.3.2.-) (p53-binding protein Mdm2) (Oncoprotein Mdm2) (Double minute 2 protein) (Hdm2). [Source:Uniprot/SWISSPROT;Acc:Q00987]
MET	Hepatocyte growth factor receptor precursor (EC 2.7.10.1) (HGF receptor) (Scatter factor receptor) (SF receptor) (HGF/SF receptor) (Met proto-oncogene tyrosine kinase) (c-Met). [Source:Uniprot/SWISSPROT;Acc:P08581]
MYCL1	L-myc-1 proto-oncogene protein. [Source:Uniprot/SWISSPROT;Acc:P12524]
MYH9	Myosin-9 (Myosin heavy chain 9) (Myosin heavy chain, nonmuscle IIa) (Nonmuscle myosin heavy chain IIa) (NMMHC II-a) (NMMHC-IIA) (Cellular myosin heavy chain, type A) (Nonmuscle myosin heavy chain-A) (NMMHC- A). [Source:Uniprot/SWISSPROT;Acc:P35579]
MYO5A	Myosin-Va (Dilute myosin heavy chain, non-muscle) (Myosin-12) (Myosin heavy chain 12) (Myoxin). [Source:Uniprot/SWISSPROT;Acc:Q9Y4I1]
N/A	N/A
NCAM1	Neural cell adhesion molecule 1, 140 kDa isoform precursor (N-CAM 140) (NCAM-140) (CD56 antigen). [Source:Uniprot/SWISSPROT;Acc:P13591]
NEFL	Neurofilament light polypeptide (NF-L) (Neurofilament triplet L protein) (68 kDa neurofilament protein). [Source:Uniprot/SWISSPROT;Acc:P07196]
NENF	Neudesin precursor (Neuron-derived neurotrophic factor) (Secreted protein of unknown function) (SPUF protein). [Source:Uniprot/SWISSPROT;Acc:Q9UMX5]
NEUROD6	Neurogenic differentiation factor 6 (NeuroD6) (Protein atonal homolog 2). [Source:Uniprot/SWISSPROT;Acc:Q96NK8]
NFIA	Nuclear factor 1 A-type (Nuclear factor 1/A) (NF1-A) (NFI-A) (NF-I/A) (CCAAT-box-binding transcription factor) (CTF) (TGGCA-binding protein). [Source:Uniprot/SWISSPROT;Acc:Q12857]
NMU	Neuromedin-U precursor [Contains: Neuromedin-U-25 (NmU-25)]. [Source:Uniprot/SWISSPROT;Acc:P48645]
NPTX1	Neuronal pentraxin-1 precursor (NP1) (Neuronal pentraxin I) (NP-I). [Source:Uniprot/SWISSPROT;Acc:Q15818]
NPTX2	Neuronal pentraxin-2 precursor (NP2) (Neuronal pentraxin II) (NP-II). [Source:Uniprot/SWISSPROT;Acc:P47972]
NPTXR	Chromobox protein homolog 6. [Source:Uniprot/SWISSPROT;Acc:O95503]
NR4A2	Orphan nuclear receptor NR4A2 (Orphan nuclear receptor NURR1) (Immediate-early response protein NOT) (Transcriptionally-inducible nuclear receptor). [Source:Uniprot/SWISSPROT;Acc:P43354]
NR4A3	Orphan nuclear receptor NR4A3 (Nuclear hormone receptor NOR-1) (Neuron-derived orphan receptor 1) (Mitogen-induced nuclear orphan receptor). [Source:Uniprot/SWISSPROT;Acc:Q92570]
NRXN3	Neurexin-3-alpha precursor (Neurexin III-alpha). [Source:Uniprot/SWISSPROT;Acc:Q9Y4C0]
NSF	Vesicle-fusing ATPase (EC 3.6.4.6) (Vesicular-fusion protein NSF) (N- ethylmaleimide sensitive fusion protein) (NEM-sensitive fusion protein). [Source:Uniprot/SWISSPROT;Acc:P46459]
NTRK2	BDNF/NT-3 growth factors receptor precursor (EC 2.7.10.1) (Neurotrophic tyrosine kinase receptor type 2) (TrkB tyrosine kinase) (GP145-TrkB) (Trk-B). [Source:Uniprot/SWISSPROT;Acc:Q16620]
ODZ2	Teneurin-2 (Ten-2) (Tenascin-M2) (Ten-m2) (Protein Odd Oz/ten-m homolog 2). [Source:Uniprot/SWISSPROT;Acc:Q9NT68]
OLFM1	Noelin precursor (Neuronal olfactomedin-related ER localized protein) (Olfactomedin-1). [Source:Uniprot/SWISSPROT;Acc:Q99784]
PAK3	Serine/threonine-protein kinase PAK 3 (EC 2.7.11.1) (p21-activated kinase 3) (PAK-3) (Beta-PAK) (Oligophrenin-3). [Source:Uniprot/SWISSPROT;Acc:O75914]
PAM	Peptidyl-glycine alpha-amidating monooxygenase precursor (PAM) [Includes: Peptidylglycine alpha-hydroxylating monooxygenase (EC 1.14.17.3) (PHM); Peptidyl-alpha-hydroxyglycine alpha-amidating lyase (EC 4.3.2.5) (Peptidylamidoglycolate lyase) (PAL)]. [Source:Uniprot/SWISSPROT;Acc:P19021]
PCSK1	Neuroendocrine convertase 1 precursor (EC 3.4.21.93) (NEC 1) (PC1) (Prohormone convertase 1) (Proprotein convertase 1). [Source:Uniprot/SWISSPROT;Acc:P29120]
PCSK2	Neuroendocrine convertase 2 precursor (EC 3.4.21.94) (NEC 2) (PC2) (Prohormone convertase 2) (Proprotein convertase 2) (KEX2-like endoprotease 2). [Source:Uniprot/SWISSPROT;Acc:P16519]
PDE4B	cAMP-specific 3',5'-cyclic phosphodiesterase 4B (EC 3.1.4.17) (DPDE4) (PDE32). [Source:Uniprot/SWISSPROT;Acc:Q07343]
PENK	Proenkephalin A precursor [Contains: Synenkephalin; Met-enkephalin (Opioid growth factor) (OGF); Met-enkephalin-Arg-Gly-Leu; Leu- enkephalin; Met-enkephalin-Arg-Phe]. [Source:Uniprot/SWISSPROT;Acc:P01210]
PER2	Period circadian protein homolog 2 (Circadian clock protein PERIOD 2) (hPER2). [Source:Uniprot/SWISSPROT;Acc:O15055]
PF4	Platelet factor 4 precursor (PF-4) (CXCL4) (Oncostatin A) (Iroplact). [Source:Uniprot/SWISSPROT;Acc:P02776]
PHF20	PHD finger protein 20 (Hepatocellular carcinoma-associated antigen 58) (Glioma-expressed antigen 2) (Transcription factor TZP) (Novel zinc finger protein). [Source:Uniprot/SWISSPROT;Acc:Q9BVI0]
PLAGL1	Zinc finger protein PLAGL1 (Pleiomorphic adenoma-like protein 1). [Source:Uniprot/SWISSPROT;Acc:Q9UM63]
PLAUR	Urokinase plasminogen activator surface receptor precursor (uPAR) (U- PAR) (Monocyte activation antigen Mo3) (CD87 antigen). [Source:Uniprot/SWISSPROT;Acc:Q03405]
PLD1	Phospholipase D1 (EC 3.1.4.4) (PLD 1) (Choline phosphatase 1) (Phosphatidylcholine-hydrolyzing phospholipase D1) (hPLD1). [Source:Uniprot/SWISSPROT;Acc:Q13393]
PPIC	Peptidyl-prolyl cis-trans isomerase C (EC 5.2.1.8) (PPIase) (Rotamase) (Cyclophilin C). [Source:Uniprot/SWISSPROT;Acc:P45877]
PPM1L	Protein phosphatase 1L (EC 3.1.3.16) (Protein phosphatase 2C isoform epsilon) (PP2C-epsilon) (Protein phosphatase 1-like). [Source:Uniprot/SWISSPROT;Acc:Q5SGD2]
PPP1R15A	protein phosphatase 1, regulatory subunit 15A [Source:RefSeq_peptide;Acc:NP_055145]
PPP3CA	Serine/threonine-protein phosphatase 2B catalytic subunit alpha isoform (EC 3.1.3.16) (Calmodulin-dependent calcineurin A subunit alpha isoform) (CAM-PRP catalytic subunit). [Source:Uniprot/SWISSPROT;Acc:Q08209]
PRKAG2	5'-AMP-activated protein kinase subunit gamma-2 (AMPK gamma-2 chain) (AMPK gamma2) (H91620p). [Source:Uniprot/SWISSPROT;Acc:Q9UGJ0]
PRKCB1	Protein kinase C beta type (EC 2.7.11.13) (PKC-beta) (PKC-B). [Source:Uniprot/SWISSPROT;Acc:P05771]
PRKCE	Protein kinase C epsilon type (EC 2.7.11.13) (nPKC-epsilon). [Source:Uniprot/SWISSPROT;Acc:Q02156]
PRSS23	Serine protease 23 precursor (EC 3.4.21.-) (Putative secreted protein ZSIG13). [Source:Uniprot/SWISSPROT;Acc:O95084]
PSMD11	26S proteasome non-ATPase regulatory subunit 11 (26S proteasome regulatory subunit S9) (26S proteasome regulatory subunit p44.5). [Source:Uniprot/SWISSPROT;Acc:O00231]
PTGER3	Prostaglandin E2 receptor EP3 subtype (Prostanoid EP3 receptor) (PGE receptor, EP3 subtype) (PGE2-R). [Source:Uniprot/SWISSPROT;Acc:P43115]
PTGS2	Prostaglandin G/H synthase 2 precursor (EC 1.14.99.1) (Cyclooxygenase- 2) (COX-2) (Prostaglandin-endoperoxide synthase 2) (Prostaglandin H2 synthase 2) (PGH synthase 2) (PGHS-2) (PHS II). [Source:Uniprot/SWISSPROT;Acc:P35354]
PTPN3	Tyrosine-protein phosphatase non-receptor type 3 (EC 3.1.3.48) (Protein-tyrosine phosphatase H1) (PTP-H1). [Source:Uniprot/SWISSPROT;Acc:P26045]
PTPRD	Receptor-type tyrosine-protein phosphatase delta precursor (EC 3.1.3.48) (Protein-tyrosine phosphatase delta) (R-PTP-delta). [Source:Uniprot/SWISSPROT;Acc:P23468]
PTPRF	Receptor-type tyrosine-protein phosphatase F precursor (EC 3.1.3.48) (LAR protein) (Leukocyte antigen related). [Source:Uniprot/SWISSPROT;Acc:P10586]
PTPRM	Receptor-type tyrosine-protein phosphatase mu precursor (EC 3.1.3.48) (Protein-tyrosine phosphatase mu) (R-PTP-mu). [Source:Uniprot/SWISSPROT;Acc:P28827]
PURA	Transcriptional activator protein Pur-alpha (Purine-rich single- stranded DNA-binding protein alpha). [Source:Uniprot/SWISSPROT;Acc:Q00577]
PVRL3	Poliovirus receptor-related protein 3 precursor (Nectin-3) (CD113 antigen) (CDw113). [Source:Uniprot/SWISSPROT;Acc:Q9NQS3]
QKI	Quaking protein (Hqk). [Source:Uniprot/SWISSPROT;Acc:Q96PU8]
RAB40B	Ras-related protein Rab-40B (SOCS box-containing protein RAR) (Rar protein). [Source:Uniprot/SWISSPROT;Acc:Q12829]
RDBP	Negative elongation factor E (NELF-E) (RNA-binding protein RD). [Source:Uniprot/SWISSPROT;Acc:P18615]
RFC1	Replication factor C subunit 1 (Replication factor C large subunit) (RF-C 140 kDa subunit) (Activator 1 140 kDa subunit) (Activator 1 large subunit) (A1 140 kDa subunit) (DNA-binding protein PO-GA). [Source:Uniprot/SWISSPROT;Acc:P35251]
RGS4	Regulator of G-protein signaling 4 (RGS4) (RGP4). [Source:Uniprot/SWISSPROT;Acc:P49798]
RIMBP2	RIM-binding protein 2 (RIM-BP2). [Source:Uniprot/SWISSPROT;Acc:O15034]
RIN2	Ras and Rab interactor 2 (Ras interaction/interference protein 2) (Ras inhibitor JC265) (Ras association domain family 4). [Source:Uniprot/SWISSPROT;Acc:Q8WYP3]
RPAP3	RNA polymerase II associated protein 3 [Source:RefSeq_peptide;Acc:NP_078880]
RTN4RL2	Reticulon-4 receptor-like 2 precursor (Nogo-66 receptor homolog 1) (Nogo-66 receptor-related protein 2) (NgR2) (Nogo receptor-like 3). [Source:Uniprot/SWISSPROT;Acc:Q86UN3]
SCG2	Secretogranin-2 precursor (Secretogranin II) (SgII) (Chromogranin C) [Contains: Secretoneurin (SN)]. [Source:Uniprot/SWISSPROT;Acc:P13521]
SCN3B	Sodium channel subunit beta-3 precursor. [Source:Uniprot/SWISSPROT;Acc:Q9NY72]
SERPINE1	Plasminogen activator inhibitor 1 precursor (PAI-1) (Endothelial plasminogen activator inhibitor) (PAI). [Source:Uniprot/SWISSPROT;Acc:P05121]
SEZ6L	Seizure 6-like protein precursor. [Source:Uniprot/SWISSPROT;Acc:Q9BYH1]
SIPA1L1	Signal-induced proliferation-associated 1-like protein 1 (High-risk human papilloma viruses E6 oncoproteins targeted protein 1) (E6- targeted protein 1). [Source:Uniprot/SWISSPROT;Acc:O43166]
SLC1A2	Excitatory amino acid transporter 2 (Solute carrier family 1 member 2) (Sodium-dependent glutamate/aspartate transporter 2) (Glutamate/aspartate transporter II). [Source:Uniprot/SWISSPROT;Acc:P43004]
SLC22A3	Organic cation transporter 3 (Extraneuronal monoamine transporter) (EMT) (Solute carrier family 22 member 3). [Source:Uniprot/SWISSPROT;Acc:O75751]
SLC25A42	Solute carrier family 25 member 42. [Source:Uniprot/SWISSPROT;Acc:Q86VD7]
SLC4A4	Electrogenic sodium bicarbonate cotransporter 1 (Sodium bicarbonate cotransporter) (Na(+)/HCO3(-) cotransporter) (Solute carrier family 4 member 4) (kNBC1). [Source:Uniprot/SWISSPROT;Acc:Q9Y6R1]
SLC4A7	Sodium bicarbonate cotransporter 3 (Sodium bicarbonate cotransporter 2) (Sodium bicarbonate cotransporter 2b) (Bicarbonate transporter) (Solute carrier family 4 member 7). [Source:Uniprot/SWISSPROT;Acc:Q9Y6M7]
SLC7A8	Large neutral amino acids transporter small subunit 2 (L-type amino acid transporter 2) (hLAT2). [Source:Uniprot/SWISSPROT;Acc:Q9UHI5]
SMARCA2	Probable global transcription activator SNF2L2 (EC 3.6.1.-) (ATP- dependent helicase SMARCA2) (SNF2-alpha) (SWI/SNF-related matrix- associated actin-dependent regulator of chromatin subfamily A member 2) (hBRM). [Source:Uniprot/SWISSPROT;Acc:P51531]
SMARCA4	Probable global transcription activator SNF2L4 (EC 3.6.1.-) (ATP- dependent helicase SMARCA4) (SNF2-beta) (BRG-1 protein) (Mitotic growth and transcription activator) (Brahma protein homolog 1) (SWI/SNF-related matrix-associated actin-dependent regulator [Source:Uniprot/SWISSPROT;Acc:P51532]
SNCA	Alpha-synuclein (Non-A beta component of AD amyloid) (Non-A4 component of amyloid precursor) (NACP). [Source:Uniprot/SWISSPROT;Acc:P37840]
SOCS1	Suppressor of cytokine signaling 1 (SOCS-1) (JAK-binding protein) (JAB) (STAT-induced STAT inhibitor 1) (SSI-1) (Tec-interacting protein 3) (TIP-3). [Source:Uniprot/SWISSPROT;Acc:O15524]
SORBS2	sorbin and SH3 domain containing 2 isoform 2 [Source:RefSeq_peptide;Acc:NP_066547]
SPTBN1	Spectrin beta chain, brain 1 (Spectrin, non-erythroid beta chain 1) (Beta-II spectrin) (Fodrin beta chain). [Source:Uniprot/SWISSPROT;Acc:Q01082]
SRC	Proto-oncogene tyrosine-protein kinase Src (EC 2.7.10.2) (p60-Src) (c- Src) (pp60c-src). [Source:Uniprot/SWISSPROT;Acc:P12931]
SRPK2	Serine/threonine-protein kinase SRPK2 (EC 2.7.11.1) (Serine/arginine- rich protein-specific kinase 2) (SR-protein-specific kinase 2) (SFRS protein kinase 2). [Source:Uniprot/SWISSPROT;Acc:P78362]
SST	Somatostatin precursor (Growth hormone release-inhibiting factor) [Contains: Somatostatin-28; Somatostatin-14]. [Source:Uniprot/SWISSPROT;Acc:P61278]
STAT3	Signal transducer and activator of transcription 3 (Acute-phase response factor). [Source:Uniprot/SWISSPROT;Acc:P40763]
SUSD4	Sushi domain-containing protein 4 precursor. [Source:Uniprot/SWISSPROT;Acc:Q5VX71]
SYN2	Synapsin-2 (Synapsin II). [Source:Uniprot/SWISSPROT;Acc:Q92777]
TAC1	Protachykinin 1 precursor (PPT) [Contains: Substance P; Neurokinin A (NKA) (Substance K) (Neuromedin L); Neuropeptide K (NPK); Neuropeptide gamma; C-terminal-flanking peptide]. [Source:Uniprot/SWISSPROT;Acc:P20366]
TBX3	T-box transcription factor TBX3 (T-box protein 3). [Source:Uniprot/SWISSPROT;Acc:O15119]
TCF4	Transcription factor 4 (Immunoglobulin transcription factor 2) (ITF-2) (SL3-3 enhancer factor 2) (SEF-2). [Source:Uniprot/SWISSPROT;Acc:P15884]
TGFB1	Transforming growth factor beta-1 precursor (TGF-beta-1) [Contains: Latency-associated peptide (LAP)]. [Source:Uniprot/SWISSPROT;Acc:P01137]
TGFBR1	TGF-beta receptor type-1 precursor (EC 2.7.11.30) (TGF-beta receptor type I) (TGFR-1) (TGF-beta type I receptor) (Transforming growth factor-beta receptor type I) (TbetaR-I) (Serine/threonine-protein kinase receptor R4) (SKR4) (Activin receptor-like kinas [Source:Uniprot/SWISSPROT;Acc:P36897]
THRA	Thyroid hormone receptor alpha (C-erbA-alpha) (c-erbA-1) (EAR-7) (EAR7). [Source:Uniprot/SWISSPROT;Acc:P10827]
TIA1	Nucleolysin TIA-1 isoform p40 (RNA-binding protein TIA-1) (p40-TIA-1) [Contains: Nucleolysin TIA-1 isoform p15 (p15-TIA-1)]. [Source:Uniprot/SWISSPROT;Acc:P31483]
TMEM38B	Transmembrane protein 38B. [Source:Uniprot/SWISSPROT;Acc:Q9NVV0]
TMOD2	Tropomodulin-2 (Neuronal tropomodulin) (N-Tmod). [Source:Uniprot/SWISSPROT;Acc:Q9NZR1]
TNS1	Tensin-1. [Source:Uniprot/SWISSPROT;Acc:Q9HBL0]
TP63	Tumor protein p73-like (p73L) (p63) (Tumor protein 63) (TP63) (p51) (p40) (Keratinocyte transcription factor KET) (Chronic ulcerative stomatitis protein) (CUSP). [Source:Uniprot/SWISSPROT;Acc:Q9H3D4]
TRIM29	Tripartite motif-containing protein 29 (Ataxia-telangiectasia group D- associated protein). [Source:Uniprot/SWISSPROT;Acc:Q14134]
TRIO	Triple functional domain protein (EC 2.7.11.1) (PTPRF-interacting protein). [Source:Uniprot/SWISSPROT;Acc:O75962]
TRPC4	Short transient receptor potential channel 4 (TrpC4) (Trp-related protein 4) (hTrp-4) (hTrp4). [Source:Uniprot/SWISSPROT;Acc:Q9UBN4]
TRPC6	Short transient receptor potential channel 6 (TrpC6). [Source:Uniprot/SWISSPROT;Acc:Q9Y210]
TSPAN18	Tetraspanin-18 (Tspan-18). [Source:Uniprot/SWISSPROT;Acc:Q96SJ8]
TTC28	Tetratricopeptide repeat protein 28 (TPR repeat protein 28). [Source:Uniprot/SWISSPROT;Acc:Q96AY4]
USP2	Ubiquitin carboxyl-terminal hydrolase 2 (EC 3.1.2.15) (Ubiquitin thioesterase 2) (Ubiquitin-specific-processing protease 2) (Deubiquitinating enzyme 2) (41 kDa ubiquitin-specific protease). [Source:Uniprot/SWISSPROT;Acc:O75604]
VCAN	Versican core protein precursor (Large fibroblast proteoglycan) (Chondroitin sulfate proteoglycan core protein 2) (PG-M) (Glial hyaluronate-binding protein) (GHAP). [Source:Uniprot/SWISSPROT;Acc:P13611]
VGLL4	Transcription cofactor vestigial-like protein 4 (Vgl-4). [Source:Uniprot/SWISSPROT;Acc:Q14135]
ZFP106	Zinc finger protein 106 homolog (Zfp-106) (Zinc finger protein 474). [Source:Uniprot/SWISSPROT;Acc:Q9H2Y7]
ZFP91-CNTF	Zinc finger protein 91 homolog (Zfp-91). [Source:Uniprot/SWISSPROT;Acc:Q96JP5]
Human and mouse
ABHD5	Abhydrolase domain-containing protein 5. [Source:Uniprot/SWISSPROT;Acc:Q8WTS1]
ABL1	Proto-oncogene tyrosine-protein kinase ABL1 (EC 2.7.10.2) (p150) (c- ABL) (Abelson murine leukemia viral oncogene homolog 1). [Source:Uniprot/SWISSPROT;Acc:P00519]
ACE2	Angiotensin-converting enzyme 2 precursor (EC 3.4.17.-) (ACE-related carboxypeptidase) (Angiotensin-converting enzyme homolog) (ACEH) [Contains: Processed angiotensin-converting enzyme 2]. [Source:Uniprot/SWISSPROT;Acc:Q9BYF1]
ACOT7	Cytosolic acyl coenzyme A thioester hydrolase (EC 3.1.2.2) (Long chain acyl-CoA thioester hydrolase) (CTE-II) (CTE-IIa) (Brain acyl-CoA hydrolase) (Acyl-CoA thioesterase 7). [Source:Uniprot/SWISSPROT;Acc:O00154]
ACOX1	Acyl-coenzyme A oxidase 1, peroxisomal (EC 1.3.3.6) (Palmitoyl-CoA oxidase) (AOX) (Straight-chain acyl-CoA oxidase) (SCOX). [Source:Uniprot/SWISSPROT;Acc:Q15067]
ACTN1	Alpha-actinin-1 (Alpha-actinin cytoskeletal isoform) (Non-muscle alpha-actinin-1) (F-actin cross-linking protein). [Source:Uniprot/SWISSPROT;Acc:P12814]
ADAM10	ADAM 10 precursor (EC 3.4.24.81) (A disintegrin and metalloproteinase domain 10) (Mammalian disintegrin-metalloprotease) (Kuzbanian protein homolog) (CD156c antigen) (CDw156). [Source:Uniprot/SWISSPROT;Acc:O14672]
ADAM12	ADAM 12 precursor (EC 3.4.24.-) (A disintegrin and metalloproteinase domain 12) (Meltrin alpha). [Source:Uniprot/SWISSPROT;Acc:O43184]
ADARB1	Double-stranded RNA-specific editase 1 (EC 3.5.-.-) (dsRNA adenosine deaminase) (RNA-editing deaminase 1) (RNA-editing enzyme 1). [Source:Uniprot/SWISSPROT;Acc:P78563]
ADCY2	Adenylate cyclase type 2 (EC 4.6.1.1) (Adenylate cyclase type II) (ATP pyrophosphate-lyase 2) (Adenylyl cyclase 2). [Source:Uniprot/SWISSPROT;Acc:Q08462]
ADH1A	Alcohol dehydrogenase 1A (EC 1.1.1.1) (Alcohol dehydrogenase alpha subunit). [Source:Uniprot/SWISSPROT;Acc:P07327]
ADRB2	Beta-2 adrenergic receptor (Beta-2 adrenoceptor) (Beta-2 adrenoreceptor). [Source:Uniprot/SWISSPROT;Acc:P07550]
ADRB3	Beta-3 adrenergic receptor (Beta-3 adrenoceptor) (Beta-3 adrenoreceptor). [Source:Uniprot/SWISSPROT;Acc:P13945]
AK3L2	Adenylate kinase isoenzyme 4, mitochondrial (EC 2.7.4.3) (Adenylate kinase 3-like 1) (ATP-AMP transphosphorylase). [Source:Uniprot/SWISSPROT;Acc:P27144]
ALAS2	5-aminolevulinate synthase, erythroid-specific, mitochondrial precursor (EC 2.3.1.37) (5-aminolevulinic acid synthase) (Delta- aminolevulinate synthase) (Delta-ALA synthetase) (ALAS-E). [Source:Uniprot/SWISSPROT;Acc:P22557]
ALCAM	CD166 antigen precursor (Activated leukocyte-cell adhesion molecule) (ALCAM). [Source:Uniprot/SWISSPROT;Acc:Q13740]
ALDH1A1	Retinal dehydrogenase 1 (EC 1.2.1.36) (RalDH1) (RALDH 1) (Aldehyde dehydrogenase family 1 member A1) (Aldehyde dehydrogenase, cytosolic) (ALHDII) (ALDH-E1). [Source:Uniprot/SWISSPROT;Acc:P00352]
ALDH1A1	Retinal dehydrogenase 1 (EC 1.2.1.36) (RalDH1) (RALDH 1) (Aldehyde dehydrogenase family 1 member A1) (Aldehyde dehydrogenase, cytosolic) (ALHDII) (ALDH-E1). [Source:Uniprot/SWISSPROT;Acc:P00352]
ALK	ALK tyrosine kinase receptor precursor (EC 2.7.10.1) (Anaplastic lymphoma kinase) (CD246 antigen). [Source:Uniprot/SWISSPROT;Acc:Q9UM73]
ANGPT1	Angiopoietin-1 precursor (ANG-1). [Source:Uniprot/SWISSPROT;Acc:Q15389]
ANGPT2	Angiopoietin-2 precursor (ANG-2). [Source:Uniprot/SWISSPROT;Acc:O15123]
ANK3	Ankyrin-3 (ANK-3) (Ankyrin-G). [Source:Uniprot/SWISSPROT;Acc:Q12955]
ANKRD1	Ankyrin repeat domain-containing protein 1 (Cardiac ankyrin repeat protein) (Cytokine-inducible nuclear protein) (C-193). [Source:Uniprot/SWISSPROT;Acc:Q15327]
ANKRD47	Ankyrin repeat domain-containing protein 47. [Source:Uniprot/SWISSPROT;Acc:Q6NY19]
ANXA3	Annexin A3 (Annexin-3) (Annexin III) (Lipocortin III) (Placental anticoagulant protein III) (PAP-III) (35-alpha calcimedin) (Inositol 1,2-cyclic phosphate 2-phosphohydrolase). [Source:Uniprot/SWISSPROT;Acc:P12429]
ANXA8L1	Annexin A8 (Annexin-8) (Annexin VIII) (Vascular anticoagulant-beta) (VAC-beta). [Source:Uniprot/SWISSPROT;Acc:P13928]
AQP1	Aquaporin-1 (AQP-1) (Aquaporin-CHIP) (Water channel protein for red blood cells and kidney proximal tubule) (Urine water channel). [Source:Uniprot/SWISSPROT;Acc:P29972]
AQP4	Aquaporin-4 (AQP-4) (WCH4) (Mercurial-insensitive water channel) (MIWC). [Source:Uniprot/SWISSPROT;Acc:P55087]
ARHGAP5	Rho GTPase-activating protein 5 (p190-B). [Source:Uniprot/SWISSPROT;Acc:Q13017]
ARIH1	Protein ariadne-1 homolog (ARI-1) (Ubiquitin-conjugating enzyme E2- binding protein 1) (UbcH7-binding protein) (UbcM4-interacting protein) (HHARI) (H7-AP2) (Monocyte protein 6) (MOP-6). [Source:Uniprot/SWISSPROT;Acc:Q9Y4X5]
ARP21_HUMAN	cAMP-regulated phosphoprotein 21 (ARPP-21). [Source:Uniprot/SWISSPROT;Acc:Q9UBL0]
ATF3	Cyclic AMP-dependent transcription factor ATF-3 (Activating transcription factor 3). [Source:Uniprot/SWISSPROT;Acc:P18847]
ATP1A2	Sodium/potassium-transporting ATPase subunit alpha-2 precursor (EC 3.6.3.9) (Sodium pump subunit alpha-2) (Na(+)/K(+) ATPase alpha-2 subunit). [Source:Uniprot/SWISSPROT;Acc:P50993]
ATP1A3	Sodium/potassium-transporting ATPase subunit alpha-3 (EC 3.6.3.9) (Sodium pump subunit alpha-3) (Na(+)/K(+) ATPase alpha-3 subunit) (Na(+)/K(+) ATPase alpha(III) subunit). [Source:Uniprot/SWISSPROT;Acc:P13637]
ATP1B1	Sodium/potassium-transporting ATPase subunit beta-1 (Sodium/potassium- dependent ATPase beta-1 subunit). [Source:Uniprot/SWISSPROT;Acc:P05026]
ATP2C1	Calcium-transporting ATPase type 2C member 1 (EC 3.6.3.8) (ATPase 2C1) (ATP-dependent Ca(2+) pump PMR1). [Source:Uniprot/SWISSPROT;Acc:P98194]
ATP6V1A	Vacuolar ATP synthase catalytic subunit A (EC 3.6.3.14) (V-ATPase subunit A) (Vacuolar proton pump subunit alpha) (V-ATPase 69 kDa subunit) (Vacuolar ATPase isoform VA68). [Source:Uniprot/SWISSPROT;Acc:P38606]
B3GALNT1	UDP-GalNAc:beta-1,3-N-acetylgalactosaminyltransferase 1 (EC 2.4.1.79) (Beta-3-GalNAc-T1) (Beta-1,3-galactosyltransferase 3) (Beta-1,3- GalTase 3) (Beta3Gal-T3) (b3Gal-T3) (Galactosylgalactosylglucosylceramide beta-D-acetyl- galactosaminyltransferase) (UDP [Source:Uniprot/SWISSPROT;Acc:O75752]
B4GALT6	Beta-1,4-galactosyltransferase 6 (EC 2.4.1.-) (Beta-1,4-GalTase 6) (Beta4Gal-T6) (b4Gal-T6) (UDP-galactose:beta-N-acetylglucosamine beta- 1,4-galactosyltransferase 6) (UDP-Gal:beta-GlcNAc beta-1,4- galactosyltransferase 6) [Includes: Lactosylceramide synt [Source:Uniprot/SWISSPROT;Acc:Q9UBX8]
BAIAP2	Brain-specific angiogenesis inhibitor 1-associated protein 2 (BAI1- associated protein 2) (BAI-associated protein 2) (Protein BAP2) (Insulin receptor substrate p53) (IRSp53) (Insulin receptor substrate protein of 53 kDa) (Insulin receptor substrate p53/p5 [Source:Uniprot/SWISSPROT;Acc:Q9UQB8]
BASP1	Brain acid soluble protein 1 (BASP1 protein) (Neuronal axonal membrane protein NAP-22) (22 kDa neuronal tissue-enriched acidic protein). [Source:Uniprot/SWISSPROT;Acc:P80723]
BDNF	Brain-derived neurotrophic factor precursor (BDNF) (Abrineurin). [Source:Uniprot/SWISSPROT;Acc:P23560]
BIRC4	Baculoviral IAP repeat-containing protein 4 (Inhibitor of apoptosis protein 3) (X-linked inhibitor of apoptosis protein) (X-linked IAP) (IAP-like protein) (HILP). [Source:Uniprot/SWISSPROT;Acc:P98170]
BMP1	Bone morphogenetic protein 1 precursor (EC 3.4.24.19) (BMP-1) (Procollagen C-proteinase) (PCP) (Mammalian tolloid protein) (mTld). [Source:Uniprot/SWISSPROT;Acc:P13497]
BMP2	Bone morphogenetic protein 2 precursor (BMP-2) (BMP-2A). [Source:Uniprot/SWISSPROT;Acc:P12643]
BMP7	Bone morphogenetic protein 7 precursor (BMP-7) (Osteogenic protein 1) (OP-1) (Eptotermin alfa). [Source:Uniprot/SWISSPROT;Acc:P18075]
BST1	ADP-ribosyl cyclase 2 precursor (EC 3.2.2.5) (Cyclic ADP-ribose hydrolase 2) (cADPr hydrolase 2) (Bone marrow stromal antigen 1) (BST- 1) (CD157 antigen). [Source:Uniprot/SWISSPROT;Acc:Q10588]
BUB1	Mitotic checkpoint serine/threonine-protein kinase BUB1 (EC 2.7.11.1) (hBUB1) (BUB1A). [Source:Uniprot/SWISSPROT;Acc:O43683]
BUB1B	Mitotic checkpoint serine/threonine-protein kinase BUB1 beta (EC 2.7.11.1) (hBUBR1) (MAD3/BUB1-related protein kinase) (Mitotic checkpoint kinase MAD3L) (SSK1). [Source:Uniprot/SWISSPROT;Acc:O60566]
C3	Complement C3 precursor [Contains: Complement C3 beta chain; Complement C3 alpha chain; C3a anaphylatoxin; Complement C3b alpha' chain; Complement C3c alpha' chain fragment 1; Complement C3dg fragment; Complement C3g fragment; Complement C3d fragment; Com [Source:Uniprot/SWISSPROT;Acc:P01024]
C5ORF13	Neuronal protein 3.1 (Protein p311). [Source:Uniprot/SWISSPROT;Acc:Q16612]
C9ORF30	UPF0439 protein C9orf30 (Protein L8). [Source:Uniprot/SWISSPROT;Acc:Q96H12]
CA12	Carbonic anhydrase 12 precursor (EC 4.2.1.1) (Carbonic anhydrase XII) (Carbonate dehydratase XII) (CA-XII) (Tumor antigen HOM-RCC-3.1.3). [Source:Uniprot/SWISSPROT;Acc:O43570]
CA4	Carbonic anhydrase 4 precursor (EC 4.2.1.1) (Carbonic anhydrase IV) (Carbonate dehydratase IV) (CA-IV). [Source:Uniprot/SWISSPROT;Acc:P22748]
CA5B	Carbonic anhydrase 5B, mitochondrial precursor (EC 4.2.1.1) (Carbonic anhydrase VB) (Carbonate dehydratase VB) (CA-VB). [Source:Uniprot/SWISSPROT;Acc:Q9Y2D0]
CACNA1G	Voltage-dependent T-type calcium channel subunit alpha-1G (Voltage- gated calcium channel subunit alpha Cav3.1) (Cav3.1c) (NBR13). [Source:Uniprot/SWISSPROT;Acc:O43497]
CACYBP	Calcyclin-binding protein (CacyBP) (hCacyBP) (Siah-interacting protein) (S100A6-binding protein). [Source:Uniprot/SWISSPROT;Acc:Q9HB71]
CADPS	Calcium-dependent secretion activator 1 (Calcium-dependent activator protein for secretion 1) (CAPS-1). [Source:Uniprot/SWISSPROT;Acc:Q9ULU8]
CALCRL	Calcitonin gene-related peptide type 1 receptor precursor (CGRP type 1 receptor) (Calcitonin receptor-like receptor). [Source:Uniprot/SWISSPROT;Acc:Q16602]
CALML4	calmodulin-like 4 isoform 2 [Source:RefSeq_peptide;Acc:NP_001026903]
CAMK2D	Calcium/calmodulin-dependent protein kinase type II delta chain (EC 2.7.11.17) (CaM-kinase II delta chain) (CaM kinase II subunit delta) (CaMK-II subunit delta). [Source:Uniprot/SWISSPROT;Acc:Q13557]
CAMKK2	Calcium/calmodulin-dependent protein kinase kinase 2 (EC 2.7.11.17) (Calcium/calmodulin-dependent protein kinase kinase beta) (CaM-kinase kinase beta) (CaM-KK beta) (CaMKK beta). [Source:Uniprot/SWISSPROT;Acc:Q96RR4]
CAP2	Adenylyl cyclase-associated protein 2 (CAP 2). [Source:Uniprot/SWISSPROT;Acc:P40123]
CBLN1	Cerebellin-1 precursor (Precerebellin) [Contains: Cerebellin (CER); [des-Ser1]-cerebellin]. [Source:Uniprot/SWISSPROT;Acc:P23435]
CCKBR	Gastrin/cholecystokinin type B receptor (CCK-B receptor) (CCK-BR) (Cholecystokinin-2 receptor) (CCK2-R). [Source:Uniprot/SWISSPROT;Acc:P32239]
CCND1	G1/S-specific cyclin-D1 (PRAD1 oncogene) (BCL-1 oncogene). [Source:Uniprot/SWISSPROT;Acc:P24385]
CCND2	G1/S-specific cyclin-D2. [Source:Uniprot/SWISSPROT;Acc:P30279]
CD44	CD44 antigen precursor (Phagocytic glycoprotein I) (PGP-1) (HUTCH-I) (Extracellular matrix receptor-III) (ECMR-III) (GP90 lymphocyte homing/adhesion receptor) (Hermes antigen) (Hyaluronate receptor) (Heparan sulfate proteoglycan) (Epican) (CDw44). [Source:Uniprot/SWISSPROT;Acc:P16070]
CD47	Leukocyte surface antigen CD47 precursor (Integrin-associated protein) (IAP) (Antigenic surface determinant protein OA3) (Protein MER6). [Source:Uniprot/SWISSPROT;Acc:Q08722]
CD9	CD9 antigen (p24) (Leukocyte antigen MIC3) (Motility-related protein) (MRP-1) (Tetraspanin-29) (Tspan-29). [Source:Uniprot/SWISSPROT;Acc:P21926]
CDC25C	M-phase inducer phosphatase 3 (EC 3.1.3.48) (Dual specificity phosphatase Cdc25C). [Source:Uniprot/SWISSPROT;Acc:P30307]
CDH2	Cadherin-2 precursor (Neural-cadherin) (N-cadherin) (CD325 antigen) (CDw325). [Source:Uniprot/SWISSPROT;Acc:P19022]
CDKN2B	Cyclin-dependent kinase 4 inhibitor B (p14-INK4b) (p15-INK4b) (p15INK4B) (Multiple tumor suppressor 2) (MTS2). [Source:Uniprot/SWISSPROT;Acc:P42772]
CFH	Complement factor H precursor (H factor 1). [Source:Uniprot/SWISSPROT;Acc:P08603]
CHGB	Secretogranin-1 precursor (Secretogranin I) (SgI) (Chromogranin B) (CgB) [Contains: GAWK peptide; CCB peptide]. [Source:Uniprot/SWISSPROT;Acc:P05060]
CHL1	Neural cell adhesion molecule L1-like protein precursor (Close homolog of L1). [Source:Uniprot/SWISSPROT;Acc:O00533]
CKS2	Cyclin-dependent kinases regulatory subunit 2 (CKS-2). [Source:Uniprot/SWISSPROT;Acc:P33552]
CLDN11	Claudin-11 (Oligodendrocyte-specific protein). [Source:Uniprot/SWISSPROT;Acc:O75508]
CLDND1	Claudin domain-containing protein 1 (Membrane protein GENX-3745). [Source:Uniprot/SWISSPROT;Acc:Q9NY35]
CLIC4	Chloride intracellular channel protein 4 (Intracellular chloride ion channel protein p64H1). [Source:Uniprot/SWISSPROT;Acc:Q9Y696]
CLTB	Clathrin light chain B (Lcb). [Source:Uniprot/SWISSPROT;Acc:P09497]
COL11A1	Collagen alpha-1(XI) chain precursor. [Source:Uniprot/SWISSPROT;Acc:P12107]
COL13A1	Collagen alpha-1(XIII) chain (COLXIIIA1). [Source:Uniprot/SWISSPROT;Acc:Q5TAT6]
COL3A1	Collagen alpha-1(III) chain precursor. [Source:Uniprot/SWISSPROT;Acc:P02461]
COL4A1	Collagen alpha-1(IV) chain precursor (Arresten). [Source:Uniprot/SWISSPROT;Acc:P02462]
COL4A5	Collagen alpha-5(IV) chain precursor. [Source:Uniprot/SWISSPROT;Acc:P29400]
COL8A1	Collagen alpha-1(VIII) chain precursor (Endothelial collagen). [Source:Uniprot/SWISSPROT;Acc:P27658]
CORO1A	Coronin-1A (Coronin-like protein p57) (Coronin-like protein A) (Clipin-A) (Tryptophan aspartate-containing coat protein) (TACO). [Source:Uniprot/SWISSPROT;Acc:P31146]
CPD	Carboxypeptidase D precursor (EC 3.4.17.22) (Metallocarboxypeptidase D) (gp180). [Source:Uniprot/SWISSPROT;Acc:O75976]
CPE	Carboxypeptidase E precursor (EC 3.4.17.10) (CPE) (Carboxypeptidase H) (CPH) (Enkephalin convertase) (Prohormone-processing carboxypeptidase). [Source:Uniprot/SWISSPROT;Acc:P16870]
CREM	cAMP-responsive element modulator (Inducible cAMP early repressor) (ICER). [Source:Uniprot/SWISSPROT;Acc:Q03060]
CRIM1	Cysteine-rich motor neuron 1 protein precursor (CRIM-1) (Cysteine-rich repeat-containing protein S52). [Source:Uniprot/SWISSPROT;Acc:Q9NZV1]
CRP	C-reactive protein precursor [Contains: C-reactive protein(1-205)]. [Source:Uniprot/SWISSPROT;Acc:P02741]
CRYAB	Alpha crystallin B chain (Alpha(B)-crystallin) (Rosenthal fiber component) (Heat-shock protein beta-5) (HspB5) (Renal carcinoma antigen NY-REN-27). [Source:Uniprot/SWISSPROT;Acc:P02511]
CTSC	Dipeptidyl-peptidase 1 precursor (EC 3.4.14.1) (Dipeptidyl-peptidase I) (DPP-I) (DPPI) (Cathepsin C) (Cathepsin J) (Dipeptidyl transferase) [Contains: Dipeptidyl-peptidase 1 exclusion domain chain (Dipeptidyl- peptidase I exclusion domain chain); Dipeptid [Source:Uniprot/SWISSPROT;Acc:P53634]
CUGBP2	CUG triplet repeat, RNA binding protein 2 isoform 1 [Source:RefSeq_peptide;Acc:NP_001020247]
CXCL2	Macrophage inflammatory protein 2-alpha precursor (MIP2-alpha) (CXCL2) (Growth-regulated protein beta) (Gro-beta) [Contains: GRO-beta(5-73) (GRO-beta-T) (SB-251353) (Hematopoietic synergistic factor) (HSF)]. [Source:Uniprot/SWISSPROT;Acc:P19875]
CXCL5	Small inducible cytokine B5 precursor (CXCL5) (Epithelial-derived neutrophil-activating protein 78) (Neutrophil-activating peptide ENA- 78) (ENA-78(1-78)) [Contains: ENA-78(8-78); ENA-78(9-78)]. [Source:Uniprot/SWISSPROT;Acc:P42830]
CYP1B1	Cytochrome P450 1B1 (EC 1.14.14.1) (CYPIB1). [Source:Uniprot/SWISSPROT;Acc:Q16678]
CYP2C8	Cytochrome P450 2C8 (EC 1.14.14.1) (CYPIIC8) (P450 form 1) (P450 MP- 12/MP-20) (P450 IIC2) (S-mephenytoin 4-hydroxylase). [Source:Uniprot/SWISSPROT;Acc:P10632]
CYP4B1	Cytochrome P450 4B1 (EC 1.14.14.1) (CYPIVB1) (P450-HP). [Source:Uniprot/SWISSPROT;Acc:P13584]
CYP7B1	Cytochrome P450 7B1 (EC 1.14.13.100) (25-hydroxycholesterol 7-alpha- hydroxylase) (Oxysterol 7-alpha-hydroxylase). [Source:Uniprot/SWISSPROT;Acc:O75881]
CYR61	Protein CYR61 precursor (Cysteine-rich, angiogenic inducer, 61) (Insulin-like growth factor-binding protein 10) (Protein GIG1). [Source:Uniprot/SWISSPROT;Acc:O00622]
DBC1	Deleted in bladder cancer protein 1 precursor (Protein FAM5A). [Source:Uniprot/SWISSPROT;Acc:O60477]
DBI	Acyl-CoA-binding protein (ACBP) (Diazepam-binding inhibitor) (DBI) (Endozepine) (EP). [Source:Uniprot/SWISSPROT;Acc:P07108]
DBN1	Drebrin (Developmentally-regulated brain protein). [Source:Uniprot/SWISSPROT;Acc:Q16643]
DBT	Lipoamide acyltransferase component of branched-chain alpha-keto acid dehydrogenase complex, mitochondrial precursor (EC 2.3.1.168) (Dihydrolipoyllysine-residue (2-methylpropanoyl)transferase) (E2) (Dihydrolipoamide branched chain transacylase) (BCKAD E2 [Source:Uniprot/SWISSPROT;Acc:P11182]
DCN	Decorin precursor (Bone proteoglycan II) (PG-S2) (PG40). [Source:Uniprot/SWISSPROT;Acc:P07585]
DDX3X	ATP-dependent RNA helicase DDX3X (EC 3.6.1.-) (DEAD box protein 3, X- chromosomal) (Helicase-like protein 2) (HLP2) (DEAD box, X isoform). [Source:Uniprot/SWISSPROT;Acc:O00571]
DIAPH2	Protein diaphanous homolog 2 (Diaphanous-related formin-2) (DRF2). [Source:Uniprot/SWISSPROT;Acc:O60879]
DIO2	Type II iodothyronine deiodinase (EC 1.97.1.10) (Type-II 5' deiodinase) (DIOII) (Type 2 DI) (5DII). [Source:Uniprot/SWISSPROT;Acc:Q92813]
DLG1	Disks large homolog 1 (Synapse-associated protein 97) (SAP-97) (hDlg). [Source:Uniprot/SWISSPROT;Acc:Q12959]
DLGAP4	Disks large-associated protein 4 (DAP-4) (SAP90/PSD-95-associated protein 4) (SAPAP4) (PSD-95/SAP90-binding protein 4). [Source:Uniprot/SWISSPROT;Acc:Q9Y2H0]
DMD	Dystrophin. [Source:Uniprot/SWISSPROT;Acc:P11532]
DNAH8	Ciliary dynein heavy chain 8 (Axonemal beta dynein heavy chain 8). [Source:Uniprot/SWISSPROT;Acc:Q96JB1]
DNAJB4	DnaJ homolog subfamily B member 4 (Heat shock 40 kDa protein 1 homolog) (Heat shock protein 40 homolog) (HSP40 homolog). [Source:Uniprot/SWISSPROT;Acc:Q9UDY4]
DNAJB5	DnaJ homolog subfamily B member 5 (Heat shock protein Hsp40-3) (Heat shock protein cognate 40) (Hsc40) (Hsp40-2). [Source:Uniprot/SWISSPROT;Acc:O75953]
DNAJB9	DnaJ homolog subfamily B member 9 (Microvascular endothelial differentiation gene 1 protein) (Mdg-1). [Source:Uniprot/SWISSPROT;Acc:Q9UBS3]
DOCK5	Dedicator of cytokinesis protein 5. [Source:Uniprot/SWISSPROT;Acc:Q9H7D0]
DOCK9	Dedicator of cytokinesis protein 9 (Cdc42 guanine nucleotide exchange factor zizimin-1). [Source:Uniprot/SWISSPROT;Acc:Q9BZ29]
DTNA	Dystrobrevin alpha (Dystrobrevin-alpha) (Dystrophin-related protein 3). [Source:Uniprot/SWISSPROT;Acc:Q9Y4J8]
DUSP1	Dual specificity protein phosphatase 1 (EC 3.1.3.48) (EC 3.1.3.16) (MAP kinase phosphatase 1) (MKP-1) (Protein-tyrosine phosphatase CL100) (Dual specificity protein phosphatase hVH1). [Source:Uniprot/SWISSPROT;Acc:P28562]
DUSP14	Dual specificity protein phosphatase 14 (EC 3.1.3.48) (EC 3.1.3.16) (Mitogen-activated protein kinase phosphatase 6) (MAP kinase phosphatase 6) (MKP-6) (MKP-1-like protein tyrosine phosphatase) (MKP- L). [Source:Uniprot/SWISSPROT;Acc:O95147]
DUSP6	Dual specificity protein phosphatase 6 (EC 3.1.3.48) (EC 3.1.3.16) (Mitogen-activated protein kinase phosphatase 3) (MAP kinase phosphatase 3) (MKP-3) (Dual specificity protein phosphatase PYST1). [Source:Uniprot/SWISSPROT;Acc:Q16828]
EDA	Ectodysplasin-A (Ectodermal dysplasia protein) (EDA protein) [Contains: Ectodysplasin-A, membrane form; Ectodysplasin-A, secreted form]. [Source:Uniprot/SWISSPROT;Acc:Q92838]
EDG1	Sphingosine 1-phosphate receptor Edg-1 (Sphingosine 1-phosphate receptor 1) (S1P1). [Source:Uniprot/SWISSPROT;Acc:P21453]
EDG2	Lysophosphatidic acid receptor Edg-2 (LPA receptor 1) (LPA-1). [Source:Uniprot/SWISSPROT;Acc:Q92633]
EFNB2	Ephrin-B2 precursor (EPH-related receptor tyrosine kinase ligand 5) (LERK-5) (HTK ligand) (HTK-L). [Source:Uniprot/SWISSPROT;Acc:P52799]
EGFR	Epidermal growth factor receptor precursor (EC 2.7.10.1) (Receptor tyrosine-protein kinase ErbB-1). [Source:Uniprot/SWISSPROT;Acc:P00533]
EGR1	Early growth response protein 1 (EGR-1) (Krox-24 protein) (Transcription factor Zif268) (Nerve growth factor-induced protein A) (NGFI-A) (Transcription factor ETR103) (Zinc finger protein 225) (AT225). [Source:Uniprot/SWISSPROT;Acc:P18146]
ELL2	RNA polymerase II elongation factor ELL2. [Source:Uniprot/SWISSPROT;Acc:O00472]
ELN	Elastin precursor (Tropoelastin). [Source:Uniprot/SWISSPROT;Acc:P15502]
ELOVL6	Elongation of very long chain fatty acids protein 6 (hELO2). [Source:Uniprot/SWISSPROT;Acc:Q9H5J4]
EMP1	Epithelial membrane protein 1 (EMP-1) (Tumor-associated membrane protein) (CL-20) (B4B protein). [Source:Uniprot/SWISSPROT;Acc:P54849]
ENC1	Ectoderm-neural cortex protein 1 (ENC-1) (p53-induced protein 10) (Nuclear matrix protein NRP/B). [Source:Uniprot/SWISSPROT;Acc:O14682]
ENPP1	Ectonucleotide pyrophosphatase/phosphodiesterase family member 1 (E- NPP 1) (Phosphodiesterase I/nucleotide pyrophosphatase 1) (Plasma-cell membrane glycoprotein PC-1) [Includes: Alkaline phosphodiesterase I (EC 3.1.4.1); Nucleotide pyrophosphatase (EC 3. [Source:Uniprot/SWISSPROT;Acc:P22413]
EPAS1	Endothelial PAS domain-containing protein 1 (EPAS-1) (Member of PAS protein 2) (Basic-helix-loop-helix-PAS protein MOP2) (Hypoxia- inducible factor 2 alpha) (HIF-2 alpha) (HIF2 alpha) (HIF-1 alpha-like factor) (HLF). [Source:Uniprot/SWISSPROT;Acc:Q99814]
EPHA4	Ephrin type-A receptor 4 precursor (EC 2.7.10.1) (Tyrosine-protein kinase receptor SEK) (Receptor protein-tyrosine kinase HEK8) (Tyrosine-protein kinase TYRO1). [Source:Uniprot/SWISSPROT;Acc:P54764]
EPHA5	Ephrin type-A receptor 5 precursor (EC 2.7.10.1) (Tyrosine-protein kinase receptor EHK-1) (EPH homology kinase 1) (Receptor protein- tyrosine kinase HEK7). [Source:Uniprot/SWISSPROT;Acc:P54756]
EPHA7	Ephrin type-A receptor 7 precursor (EC 2.7.10.1) (Tyrosine-protein kinase receptor EHK-3) (EPH homology kinase 3) (Receptor protein- tyrosine kinase HEK11). [Source:Uniprot/SWISSPROT;Acc:Q15375]
EPHB6	Ephrin type-B receptor 6 precursor (Tyrosine-protein kinase-defective receptor EPH-6) (HEP). [Source:Uniprot/SWISSPROT;Acc:O15197]
EPS8	Epidermal growth factor receptor kinase substrate 8. [Source:Uniprot/SWISSPROT;Acc:Q12929]
ERBB3	Receptor tyrosine-protein kinase erbB-3 precursor (EC 2.7.10.1) (c- erbB3) (Tyrosine kinase-type cell surface receptor HER3). [Source:Uniprot/SWISSPROT;Acc:P21860]
ETS2	Protein C-ets-2. [Source:Uniprot/SWISSPROT;Acc:P15036]
ETV1	ETS translocation variant 1 (Protein ER81). [Source:Uniprot/SWISSPROT;Acc:P50549]
EVI1	Ecotropic virus integration site 1 protein homolog (EVI-1). [Source:Uniprot/SWISSPROT;Acc:Q03112]
EXT1	Exostosin-1 (EC 2.4.1.224) (EC 2.4.1.225) (Glucuronosyl-N- acetylglucosaminyl-proteoglycan/N-acetylglucosaminyl-proteoglycan 4- alpha-N-acetylglucosaminyltransferase) (Putative tumor suppressor protein EXT1) (Multiple exostoses protein 1). [Source:Uniprot/SWISSPROT;Acc:Q16394]
F2R	Proteinase-activated receptor 1 precursor (PAR-1) (Thrombin receptor) (Coagulation factor II receptor). [Source:Uniprot/SWISSPROT;Acc:P25116]
FAM131A	Protein FAM131A precursor. [Source:Uniprot/SWISSPROT;Acc:Q6UXB0]
FBLN2	Fibulin-2 precursor. [Source:Uniprot/SWISSPROT;Acc:P98095]
FBN1	Fibrillin-1 precursor. [Source:Uniprot/SWISSPROT;Acc:P35555]
FBXO21	F-box only protein 21. [Source:Uniprot/SWISSPROT;Acc:O94952]
FEZ1	Fasciculation and elongation protein zeta 1 (Zygin-1) (Zygin I). [Source:Uniprot/SWISSPROT;Acc:Q99689]
FGF12	Fibroblast growth factor 12 (FGF-12) (Fibroblast growth factor homologous factor 1) (FHF-1) (Myocyte-activating factor). [Source:Uniprot/SWISSPROT;Acc:P61328]
FGF13	Fibroblast growth factor 13 (FGF-13) (Fibroblast growth factor homologous factor 2) (FHF-2). [Source:Uniprot/SWISSPROT;Acc:Q92913]
FGF14	Fibroblast growth factor 14 (FGF-14) (Fibroblast growth factor homologous factor 4) (FHF-4). [Source:Uniprot/SWISSPROT;Acc:Q92915]
FGF7	Keratinocyte growth factor precursor (KGF) (Fibroblast growth factor 7) (FGF-7) (HBGF-7). [Source:Uniprot/SWISSPROT;Acc:P21781]
FGFR1	Basic fibroblast growth factor receptor 1 precursor (EC 2.7.10.1) (FGFR-1) (bFGF-R) (Fms-like tyrosine kinase 2) (c-fgr) (CD331 antigen). [Source:Uniprot/SWISSPROT;Acc:P11362]
FGFR2	Fibroblast growth factor receptor 2 precursor (EC 2.7.10.1) (FGFR-2) (Keratinocyte growth factor receptor 2) (CD332 antigen). [Source:Uniprot/SWISSPROT;Acc:P21802]
FHL1	Four and a half LIM domains protein 1 (FHL-1) (Skeletal muscle LIM- protein 1) (SLIM 1) (SLIM). [Source:Uniprot/SWISSPROT;Acc:Q13642]
FLRT2	Leucine-rich repeat transmembrane protein FLRT2 precursor (Fibronectin-like domain-containing leucine-rich transmembrane protein 2). [Source:Uniprot/SWISSPROT;Acc:O43155]
FLT1	Vascular endothelial growth factor receptor 1 precursor (EC 2.7.10.1) (VEGFR-1) (Vascular permeability factor receptor) (Tyrosine-protein kinase receptor FLT) (Flt-1) (Tyrosine-protein kinase FRT) (Fms-like tyrosine kinase 1). [Source:Uniprot/SWISSPROT;Acc:P17948]
FMO5	Dimethylaniline monooxygenase [N-oxide-forming] 5 (EC 1.14.13.8) (Hepatic flavin-containing monooxygenase 5) (FMO 5) (Dimethylaniline oxidase 5). [Source:Uniprot/SWISSPROT;Acc:P49326]
FOXG1	Forkhead box protein G1B (Forkhead-related protein FKHL1) (Transcription factor BF-1) (Brain factor 1) (BF1) (HFK1). [Source:Uniprot/SWISSPROT;Acc:P55315]
FREQ	Neuronal calcium sensor 1 (NCS-1) (Frequenin homolog) (Frequenin-like protein) (Frequenin-like ubiquitous protein). [Source:Uniprot/SWISSPROT;Acc:P62166]
FST	Follistatin precursor (FS) (Activin-binding protein). [Source:Uniprot/SWISSPROT;Acc:P19883]
GABARAPL3	Gamma-aminobutyric acid receptor-associated protein-like 1 (GABA(A) receptor-associated protein-like 1) (Glandular epithelial cell protein 1) (GEC-1) (Early estrogen-regulated protein). [Source:Uniprot/SWISSPROT;Acc:Q9H0R8]
GABPA	GA-binding protein alpha chain (GABP-subunit alpha) (Transcription factor E4TF1-60) (Nuclear respiratory factor 2 subunit alpha). [Source:Uniprot/SWISSPROT;Acc:Q06546]
GABRB1	Gamma-aminobutyric-acid receptor subunit beta-1 precursor (GABA(A) receptor subunit beta-1). [Source:Uniprot/SWISSPROT;Acc:P18505]
GADD45B	Growth arrest and DNA-damage-inducible protein GADD45 beta (Negative growth-regulatory protein MyD118) (Myeloid differentiation primary response protein MyD118). [Source:Uniprot/SWISSPROT;Acc:O75293]
GAP43	Neuromodulin (Axonal membrane protein GAP-43) (Growth-associated protein 43) (PP46) (Neural phosphoprotein B-50). [Source:Uniprot/SWISSPROT;Acc:P17677]
GAS6	Growth-arrest-specific protein 6 precursor (GAS-6) (AXL receptor tyrosine kinase ligand). [Source:Uniprot/SWISSPROT;Acc:Q14393]
GATA4	Transcription factor GATA-4 (GATA-binding factor 4). [Source:Uniprot/SWISSPROT;Acc:P43694]
GATA6	Transcription factor GATA-6 (GATA-binding factor 6). [Source:Uniprot/SWISSPROT;Acc:Q92908]
GCH1	GTP cyclohydrolase I (EC 3.5.4.16) (GTP-CH-I). [Source:Uniprot/SWISSPROT;Acc:P30793]
GCNT2	N-acetyllactosaminide beta-1,6-N-acetylglucosaminyl-transferase (EC 2.4.1.150) (N-acetylglucosaminyltransferase) (I-branching enzyme) (IGNT). [Source:Uniprot/SWISSPROT;Acc:Q06430]
GFRA2	GDNF family receptor alpha-2 precursor (GFR-alpha-2) (Neurturin receptor alpha) (NTNR-alpha) (NRTNR-alpha) (TGF-beta-related neurotrophic factor receptor 2) (GDNF receptor beta) (GDNFR-beta) (RET ligand 2). [Source:Uniprot/SWISSPROT;Acc:O00451]
GK3P	Glycerol kinase (EC 2.7.1.30) (ATP:glycerol 3-phosphotransferase) (Glycerokinase) (GK). [Source:Uniprot/SWISSPROT;Acc:P32189]
GLCCI1	Glucocorticoid-induced transcript 1 protein. [Source:Uniprot/SWISSPROT;Acc:Q86VQ1]
GNG12	Guanine nucleotide-binding protein G(I)/G(S)/G(O) gamma-12 subunit precursor. [Source:Uniprot/SWISSPROT;Acc:Q9UBI6]
GPC3	Glypican-3 precursor (Intestinal protein OCI-5) (GTR2-2) (MXR7). [Source:Uniprot/SWISSPROT;Acc:P51654]
GPD2	Glycerol-3-phosphate dehydrogenase, mitochondrial precursor (EC 1.1.99.5) (GPD-M) (GPDH-M) (mtGPD). [Source:Uniprot/SWISSPROT;Acc:P43304]
GPM6A	Neuronal membrane glycoprotein M6-a (M6a). [Source:Uniprot/SWISSPROT;Acc:P51674]
GPM6B	Neuronal membrane glycoprotein M6-b (M6b). [Source:Uniprot/SWISSPROT;Acc:Q13491]
GPR1	Probable G-protein coupled receptor 1. [Source:Uniprot/SWISSPROT;Acc:P46091]
GRB10	Growth factor receptor-bound protein 10 (GRB10 adaptor protein) (Insulin receptor-binding protein GRB-IR). [Source:Uniprot/SWISSPROT;Acc:Q13322]
GREM2	Gremlin-2 precursor (Cysteine knot superfamily 1, BMP antagonist 2) (Protein related to DAN and cerberus) (DAN domain family member 3). [Source:Uniprot/SWISSPROT;Acc:Q9H772]
GRIA1	Glutamate receptor 1 precursor (GluR-1) (GluR-A) (GluR-K1) (Glutamate receptor ionotropic, AMPA 1) (AMPA-selective glutamate receptor 1). [Source:Uniprot/SWISSPROT;Acc:P42261]
GRIA3	Glutamate receptor 3 precursor (GluR-3) (GluR-C) (GluR-K3) (Glutamate receptor ionotropic, AMPA 3) (AMPA-selective glutamate receptor 3). [Source:Uniprot/SWISSPROT;Acc:P42263]
GRIK1	Glutamate receptor, ionotropic kainate 1 precursor (Glutamate receptor 5) (GluR-5) (GluR5) (Excitatory amino acid receptor 3) (EAA3). [Source:Uniprot/SWISSPROT;Acc:P39086]
GRIK5	Glutamate receptor, ionotropic kainate 5 precursor (Glutamate receptor KA-2) (KA2) (Excitatory amino acid receptor 2) (EAA2). [Source:Uniprot/SWISSPROT;Acc:Q16478]
GRIP1	Glutamate receptor-interacting protein 1 (GRIP1 protein). [Source:Uniprot/SWISSPROT;Acc:Q9Y3R0]
GSN	Gelsolin precursor (Actin-depolymerizing factor) (ADF) (Brevin) (AGEL). [Source:Uniprot/SWISSPROT;Acc:P06396]
HAPLN1	Hyaluronan and proteoglycan link protein 1 precursor (Proteoglycan link protein) (Cartilage link protein) (LP). [Source:Uniprot/SWISSPROT;Acc:P10915]
HBEGF	Heparin-binding EGF-like growth factor precursor (HB-EGF) (HBEGF) (Diphtheria toxin receptor) (DT-R). [Source:Uniprot/SWISSPROT;Acc:Q99075]
HDC	Histidine decarboxylase (EC 4.1.1.22) (HDC). [Source:Uniprot/SWISSPROT;Acc:P19113]
HIPK3	Homeodomain-interacting protein kinase 3 (EC 2.7.11.1) (Homolog of protein kinase YAK1) (Fas-interacting serine/threonine-protein kinase) (FIST) (Androgen receptor-interacting nuclear protein kinase) (ANPK). [Source:Uniprot/SWISSPROT;Acc:Q9H422]
HIVEP2	Human immunodeficiency virus type I enhancer-binding protein 2 (HIV- EP2) (MHC-binding protein 2) (MBP-2). [Source:Uniprot/SWISSPROT;Acc:P31629]
HMBS	Porphobilinogen deaminase (EC 2.5.1.61) (Hydroxymethylbilane synthase) (HMBS) (Pre-uroporphyrinogen synthase) (PBG-D). [Source:Uniprot/SWISSPROT;Acc:P08397]
HN1	Hematological and neurological expressed 1 protein (Androgen-regulated protein 2). [Source:Uniprot/SWISSPROT;Acc:Q9UK76]
HOXD9	Homeobox protein Hox-D9 (Hox-4C) (Hox-5.2). [Source:Uniprot/SWISSPROT;Acc:P28356]
HRB	Nucleoporin-like protein RIP (HIV-1 Rev-binding protein) (Rev- interacting protein) (Rev/Rex activation domain-binding protein). [Source:Uniprot/SWISSPROT;Acc:P52594]
HSDL2	hydroxysteroid dehydrogenase like 2 [Source:RefSeq_peptide;Acc:NP_115679]
HSPA4	Heat shock 70 kDa protein 4 (Heat shock 70-related protein APG-2) (HSP70RY). [Source:Uniprot/SWISSPROT;Acc:P34932]
HUS1	Checkpoint protein HUS1 (hHUS1). [Source:Uniprot/SWISSPROT;Acc:O60921]
IDH3A	Isocitrate dehydrogenase [NAD] subunit alpha, mitochondrial precursor (EC 1.1.1.41) (Isocitric dehydrogenase) (NAD(+)-specific ICDH). [Source:Uniprot/SWISSPROT;Acc:P50213]
IDS	Iduronate 2-sulfatase precursor (EC 3.1.6.13) (Alpha-L-iduronate sulfate sulfatase) (Idursulfase) [Contains: Iduronate 2-sulfatase 42 kDa chain; Iduronate 2-sulfatase 14 kDa chain]. [Source:Uniprot/SWISSPROT;Acc:P22304]
IFNA17	Interferon alpha-17 precursor (Interferon alpha-I') (Interferon alpha- T) (Interferon alpha-88). [Source:Uniprot/SWISSPROT;Acc:P01571]
IFRD1	Interferon-related developmental regulator 1 (Nerve growth factor- inducible protein PC4). [Source:Uniprot/SWISSPROT;Acc:O00458]
IGF1	Insulin-like growth factor IA precursor (IGF-IA) (Somatomedin C) (Mechano growth factor) (MGF). [Source:Uniprot/SWISSPROT;Acc:P01343]
IGFBP5	Insulin-like growth factor-binding protein 5 precursor (IGFBP-5) (IBP- 5) (IGF-binding protein 5). [Source:Uniprot/SWISSPROT;Acc:P24593]
IGFBP6	Insulin-like growth factor-binding protein 6 precursor (IGFBP-6) (IBP- 6) (IGF-binding protein 6). [Source:Uniprot/SWISSPROT;Acc:P24592]
IGHG1	Immunoglobulin heavy chain C gene segment [Source:IMGT/GENE_DB;Acc:IGHG1]
IGHM	Immunoglobulin heavy chain C gene segment [Source:IMGT/GENE_DB;Acc:IGHM]
IL1R1	Interleukin-1 receptor type I precursor (IL-1R-1) (IL-1RT1) (IL-1R- alpha) (p80) (CD121a antigen). [Source:Uniprot/SWISSPROT;Acc:P14778]
IL1RAP	Interleukin-1 receptor accessory protein precursor (IL-1 receptor accessory protein) (IL-1RAcP). [Source:Uniprot/SWISSPROT;Acc:Q9NPH3]
IL1RN	Interleukin-1 receptor antagonist protein precursor (IL-1ra) (IRAP) (IL1 inhibitor) (IL-1RN) (ICIL-1RA). [Source:Uniprot/SWISSPROT;Acc:P18510]
IL4	Interleukin-4 precursor (IL-4) (B-cell stimulatory factor 1) (BSF-1) (Lymphocyte stimulatory factor 1) (Binetrakin) (Pitrakinra). [Source:Uniprot/SWISSPROT;Acc:P05112]
IL6ST	Interleukin-6 receptor subunit beta precursor (IL-6R-beta) (Interleukin-6 signal transducer) (Membrane glycoprotein 130) (gp130) (Oncostatin-M receptor alpha subunit) (CD130 antigen) (CDw130). [Source:Uniprot/SWISSPROT;Acc:P40189]
IMPACT	Impact homolog [Source:RefSeq_peptide;Acc:NP_060909]
INHBA	Inhibin beta A chain precursor (Activin beta-A chain) (Erythroid differentiation protein) (EDF). [Source:Uniprot/SWISSPROT;Acc:P08476]
IQGAP1	Ras GTPase-activating-like protein IQGAP1 (p195). [Source:Uniprot/SWISSPROT;Acc:P46940]
IRS2	Insulin receptor substrate 2 (IRS-2). [Source:Uniprot/SWISSPROT;Acc:Q9Y4H2]
IRX3	Iroquois-class homeodomain protein IRX-3 (Iroquois homeobox protein 3) (Homeodomain protein IRXB1). [Source:Uniprot/SWISSPROT;Acc:P78415]
ITFG1	T-cell immunomodulatory protein precursor (Protein TIP) (Integrin- alpha FG-GAP repeat-containing protein 1). [Source:Uniprot/SWISSPROT;Acc:Q8TB96]
ITGA3	Integrin alpha-3 precursor (Galactoprotein B3) (GAPB3) (VLA-3 alpha chain) (FRP-2) (CD49c antigen) [Contains: Integrin alpha-3 heavy chain; Integrin alpha-3 light chain]. [Source:Uniprot/SWISSPROT;Acc:P26006]
ITGA4	Integrin alpha-4 precursor (Integrin alpha-IV) (VLA-4) (CD49d antigen). [Source:Uniprot/SWISSPROT;Acc:P13612]
ITGAV	Integrin alpha-V precursor (Vitronectin receptor subunit alpha) (CD51 antigen) [Contains: Integrin alpha-V heavy chain; Integrin alpha-V light chain]. [Source:Uniprot/SWISSPROT;Acc:P06756]
ITGB1	Integrin beta-1 precursor (Fibronectin receptor subunit beta) (Integrin VLA-4 subunit beta) (CD29 antigen). [Source:Uniprot/SWISSPROT;Acc:P05556]
ITGB1BP1	Integrin beta-1-binding protein 1 (Integrin cytoplasmic domain- associated protein 1) (ICAP-1). [Source:Uniprot/SWISSPROT;Acc:O14713]
ITGB5	Integrin beta-5 precursor. [Source:Uniprot/SWISSPROT;Acc:P18084]
ITPR2	Inositol 1,4,5-trisphosphate receptor type 2 (Type 2 inositol 1,4,5- trisphosphate receptor) (Type 2 InsP3 receptor) (IP3 receptor isoform 2) (InsP3R2). [Source:Uniprot/SWISSPROT;Acc:Q14571]
IVL	Involucrin. [Source:Uniprot/SWISSPROT;Acc:P07476]
JUN	Transcription factor AP-1 (Activator protein 1) (AP1) (Proto-oncogene c-jun) (V-jun avian sarcoma virus 17 oncogene homolog) (p39). [Source:Uniprot/SWISSPROT;Acc:P05412]
KALRN	Kalirin (Huntingtin-associated protein-interacting protein) (Protein Duo). [Source:Uniprot/SWISSPROT;Acc:O60229]
KCND2	Potassium voltage-gated channel subfamily D member 2 (Voltage-gated potassium channel subunit Kv4.2). [Source:Uniprot/SWISSPROT;Acc:Q9NZV8]
KCNJ15	ATP-sensitive inward rectifier potassium channel 15 (Potassium channel, inwardly rectifying subfamily J member 15) (Inward rectifier K(+) channel Kir4.2) (Kir1.3). [Source:Uniprot/SWISSPROT;Acc:Q99712]
KCNQ2	Potassium voltage-gated channel subfamily KQT member 2 (Voltage-gated potassium channel subunit Kv7.2) (Neuroblastoma-specific potassium channel subunit alpha KvLQT2) (KQT-like 2). [Source:Uniprot/SWISSPROT;Acc:O43526]
KDELR3	ER lumen protein retaining receptor 3 (KDEL receptor 3) (KDEL endoplasmic reticulum protein retention receptor 3). [Source:Uniprot/SWISSPROT;Acc:O43731]
KIAA0892	Uncharacterized protein KIAA0892 precursor. [Source:Uniprot/SWISSPROT;Acc:Q9Y6X3]
KITLG	Kit ligand precursor (C-kit ligand) (Stem cell factor) (SCF) (Mast cell growth factor) (MGF). [Source:Uniprot/SWISSPROT;Acc:P21583]
KLF10	Krueppel-like factor 10 (Transforming growth factor-beta-inducible early growth response protein 1) (TGFB-inducible early growth response protein 1) (TIEG-1) (EGR-alpha). [Source:Uniprot/SWISSPROT;Acc:Q13118]
KLF4	Krueppel-like factor 4 (Epithelial zinc finger protein EZF) (Gut- enriched krueppel-like factor). [Source:Uniprot/SWISSPROT;Acc:O43474]
KLK2	Kallikrein-2 precursor (EC 3.4.21.35) (Tissue kallikrein-2) (Glandular kallikrein-1) (hGK-1). [Source:Uniprot/SWISSPROT;Acc:P20151]
KLK3	Prostate-specific antigen precursor (EC 3.4.21.77) (PSA) (Kallikrein- 3) (Semenogelase) (Gamma-seminoprotein) (Seminin) (P-30 antigen). [Source:Uniprot/SWISSPROT;Acc:P07288]
KRT10	Keratin, type I cytoskeletal 10 (Cytokeratin-10) (CK-10) (Keratin-10) (K10). [Source:Uniprot/SWISSPROT;Acc:P13645]
KRT6A	Keratin, type II cytoskeletal 6A (Cytokeratin-6A) (CK 6A) (K6a keratin). [Source:Uniprot/SWISSPROT;Acc:P02538]
LAMA2	Laminin subunit alpha-2 precursor (Laminin M chain) (Merosin heavy chain). [Source:Uniprot/SWISSPROT;Acc:P24043]
LDLR	Low-density lipoprotein receptor precursor (LDL receptor). [Source:Uniprot/SWISSPROT;Acc:P01130]
LEF1	Lymphoid enhancer-binding factor 1 (LEF-1) (T cell-specific transcription factor 1-alpha) (TCF1-alpha). [Source:Uniprot/SWISSPROT;Acc:Q9UJU2]
LGALS1	Galectin-1 (Lectin galactoside-binding soluble 1) (Beta-galactoside- binding lectin L-14-I) (Lactose-binding lectin 1) (S-Lac lectin 1) (Galaptin) (14 kDa lectin) (HPL) (HBL) (Putative MAPK-activating protein MP12). [Source:Uniprot/SWISSPROT;Acc:P09382]
LIFR	Leukemia inhibitory factor receptor precursor (LIF receptor) (LIF-R) (CD118 antigen). [Source:Uniprot/SWISSPROT;Acc:P42702]
LILRA2	Leukocyte immunoglobulin-like receptor subfamily A member 2 precursor (Leukocyte immunoglobulin-like receptor 7) (LIR-7) (Immunoglobulin- like transcript 1) (ILT-1) (CD85h antigen). [Source:Uniprot/SWISSPROT;Acc:Q8N149]
LILRA2	Leukocyte immunoglobulin-like receptor subfamily A member 2 precursor (Leukocyte immunoglobulin-like receptor 7) (LIR-7) (Immunoglobulin- like transcript 1) (ILT-1) (CD85h antigen). [Source:Uniprot/SWISSPROT;Acc:Q8N149]
LILRA3	Leukocyte immunoglobulin-like receptor subfamily A member 3 precursor (Leukocyte immunoglobulin-like receptor 4) (LIR-4) (Immunoglobulin- like transcript 6) (ILT-6) (Monocyte inhibitory receptor HM43/HM31) (CD85e antigen). [Source:Uniprot/SWISSPROT;Acc:Q8N6C8]
LILRA3	Leukocyte immunoglobulin-like receptor subfamily A member 3 precursor (Leukocyte immunoglobulin-like receptor 4) (LIR-4) (Immunoglobulin- like transcript 6) (ILT-6) (Monocyte inhibitory receptor HM43/HM31) (CD85e antigen). [Source:Uniprot/SWISSPROT;Acc:Q8N6C8]
LITAF	Lipopolysaccharide-induced tumor necrosis factor-alpha factor (LPS- induced TNF-alpha factor) (p53-induced protein 7) (Small integral membrane protein of lysosome/late endosome). [Source:Uniprot/SWISSPROT;Acc:Q99732]
LMO4	LIM domain transcription factor LMO4 (LIM domain only protein 4) (LMO- 4) (Breast tumor autoantigen). [Source:Uniprot/SWISSPROT;Acc:P61968]
LMO7	LIM domain only protein 7 (LOMP) (F-box only protein 20). [Source:Uniprot/SWISSPROT;Acc:Q8WWI1]
LOX	Protein-lysine 6-oxidase precursor (EC 1.4.3.13) (Lysyl oxidase). [Source:Uniprot/SWISSPROT;Acc:P28300]
LPP	Lipoma-preferred partner (LIM domain-containing preferred translocation partner in lipoma). [Source:Uniprot/SWISSPROT;Acc:Q93052]
LRP2	Low-density lipoprotein receptor-related protein 2 precursor (Megalin) (Glycoprotein 330) (gp330). [Source:Uniprot/SWISSPROT;Acc:P98164]
LRRFIP1	Leucine-rich repeat flightless-interacting protein 1 (LRR FLII- interacting protein 1) (TAR RNA-interacting protein) (GC-binding factor 2). [Source:Uniprot/SWISSPROT;Acc:Q32MZ4]
LTBP1	Latent-transforming growth factor beta-binding protein, isoform 1L precursor (LTBP-1) (Transforming growth factor beta-1-binding protein 1) (TGF-beta1-BP-1). [Source:Uniprot/SWISSPROT;Acc:Q14766]
LTK	Leukocyte tyrosine kinase receptor precursor (EC 2.7.10.1) (Protein tyrosine kinase 1). [Source:Uniprot/SWISSPROT;Acc:P29376]
LXN	Latexin (Endogenous carboxypeptidase inhibitor) (ECI) (Tissue carboxypeptidase inhibitor) (TCI) (MUM). [Source:Uniprot/SWISSPROT;Acc:Q9BS40]
LYST	Lysosomal-trafficking regulator (Beige homolog). [Source:Uniprot/SWISSPROT;Acc:Q99698]
MAD2L1	Mitotic spindle assembly checkpoint protein MAD2A (MAD2-like 1) (HsMAD2). [Source:Uniprot/SWISSPROT;Acc:Q13257]
MAN1A1	Mannosyl-oligosaccharide 1,2-alpha-mannosidase IA (EC 3.2.1.113) (Processing alpha-1,2-mannosidase IA) (Alpha-1,2-mannosidase IA) (Mannosidase alpha class 1A member 1) (Man(9)-alpha-mannosidase) (Man9-mannosidase). [Source:Uniprot/SWISSPROT;Acc:P33908]
MAP3K8	Mitogen-activated protein kinase kinase kinase 8 (EC 2.7.11.25) (COT proto-oncogene serine/threonine-protein kinase) (C-COT) (Cancer Osaka thyroid oncogene). [Source:Uniprot/SWISSPROT;Acc:P41279]
MARCKSL1	MARCKS-related protein (MARCKS-like protein 1) (Macrophage myristoylated alanine-rich C kinase substrate) (Mac-MARCKS) (MacMARCKS). [Source:Uniprot/SWISSPROT;Acc:P49006]
MARK2	Serine/threonine-protein kinase MARK2 (EC 2.7.11.1) (MAP/microtubule affinity-regulating kinase 2) (ELKL motif kinase) (EMK1) (PAR1 homolog). [Source:Uniprot/SWISSPROT;Acc:Q7KZI7]
MBP	Myelin basic protein (MBP) (Myelin A1 protein) (Myelin membrane encephalitogenic protein). [Source:Uniprot/SWISSPROT;Acc:P02686]
MCL1	Induced myeloid leukemia cell differentiation protein Mcl-1 (Bcl-2- related protein EAT/mcl1) (mcl1/EAT). [Source:Uniprot/SWISSPROT;Acc:Q07820]
MDM2	E3 ubiquitin-protein ligase Mdm2 (EC 6.3.2.-) (p53-binding protein Mdm2) (Oncoprotein Mdm2) (Double minute 2 protein) (Hdm2). [Source:Uniprot/SWISSPROT;Acc:Q00987]
MEF2C	Myocyte-specific enhancer factor 2C. [Source:Uniprot/SWISSPROT;Acc:Q06413]
MEOX2	Homeobox protein MOX-2 (Mesenchyme homeobox 2) (Growth arrest-specific homeobox). [Source:Uniprot/SWISSPROT;Acc:P50222]
MERTK	Proto-oncogene tyrosine-protein kinase MER precursor (EC 2.7.10.1) (C- mer) (Receptor tyrosine kinase MerTK). [Source:Uniprot/SWISSPROT;Acc:Q12866]
MMP17	Matrix metalloproteinase-17 precursor (EC 3.4.24.-) (MMP-17) (Membrane-type matrix metalloproteinase 4) (MT-MMP 4) (Membrane-type-4 matrix metalloproteinase) (MT4-MMP). [Source:Uniprot/SWISSPROT;Acc:Q9ULZ9]
MOBP	Myelin-associated oligodendrocyte basic protein. [Source:Uniprot/SWISSPROT;Acc:Q13875]
MOGAT2	2-acylglycerol O-acyltransferase 2 (EC 2.3.1.22) (Monoacylglycerol O- acyltransferase 2) (Acyl CoA:monoacylglycerol acyltransferase 2) (MGAT2) (hMGAT2) (Diacylglycerol acyltransferase 2-like protein 5) (Diacylglycerol O-acyltransferase candidate 5) (hDC5) [Source:Uniprot/SWISSPROT;Acc:Q3SYC2]
MRC2	Macrophage mannose receptor 2 precursor (Urokinase receptor-associated protein) (Endocytic receptor 180) (CD280 antigen). [Source:Uniprot/SWISSPROT;Acc:Q9UBG0]
MSR1	Macrophage scavenger receptor types I and II (Macrophage acetylated LDL receptor I and II) (Scavenger receptor class A member 1) (CD204 antigen). [Source:Uniprot/SWISSPROT;Acc:P21757]
MSRB2	Methionine-R-sulfoxide reductase B2 (EC 1.8.4.-). [Source:Uniprot/SWISSPROT;Acc:Q9Y3D2]
MT1G	Metallothionein-1G (MT-1G) (Metallothionein-IG) (MT-IG) (Metallothionein-1K) (MT-1K). [Source:Uniprot/SWISSPROT;Acc:P13640]
MXD1	MAD protein (MAX dimerizer) (MAX dimerization protein 1). [Source:Uniprot/SWISSPROT;Acc:Q05195]
MYH9	Myosin-9 (Myosin heavy chain 9) (Myosin heavy chain, nonmuscle IIa) (Nonmuscle myosin heavy chain IIa) (NMMHC II-a) (NMMHC-IIA) (Cellular myosin heavy chain, type A) (Nonmuscle myosin heavy chain-A) (NMMHC- A). [Source:Uniprot/SWISSPROT;Acc:P35579]
MYO1B	Myosin-Ib (Myosin I alpha) (MMI-alpha) (MMIa) (MYH-1c). [Source:Uniprot/SWISSPROT;Acc:O43795]
MYO1D	Myosin-Id. [Source:Uniprot/SWISSPROT;Acc:O94832]
MYT1L	Myelin transcription factor 1-like protein (MyT1L protein) (MyT1-L). [Source:Uniprot/SWISSPROT;Acc:Q9UL68]
N/A	N/A
NAT9	N-acetyltransferase 9 (EC 2.3.1.-) (Embryo brain-specific protein). [Source:Uniprot/SWISSPROT;Acc:Q9BTE0]
NEDD4	E3 ubiquitin-protein ligase NEDD4 (EC 6.3.2.-). [Source:Uniprot/SWISSPROT;Acc:P46934]
NEFH	Neurofilament heavy polypeptide (NF-H) (Neurofilament triplet H protein) (200 kDa neurofilament protein). [Source:Uniprot/SWISSPROT;Acc:P12036]
NEFL	Neurofilament light polypeptide (NF-L) (Neurofilament triplet L protein) (68 kDa neurofilament protein). [Source:Uniprot/SWISSPROT;Acc:P07196]
NEK7	Serine/threonine-protein kinase Nek7 (EC 2.7.11.1) (NimA-related protein kinase 7). [Source:Uniprot/SWISSPROT;Acc:Q8TDX7]
NEUROD6	Neurogenic differentiation factor 6 (NeuroD6) (Protein atonal homolog 2). [Source:Uniprot/SWISSPROT;Acc:Q96NK8]
NFATC4	Nuclear factor of activated T-cells, cytoplasmic 4 (NF-ATc4) (NFATc4) (T cell transcription factor NFAT3) (NF-AT3). [Source:Uniprot/SWISSPROT;Acc:Q14934]
NFIA	Nuclear factor 1 A-type (Nuclear factor 1/A) (NF1-A) (NFI-A) (NF-I/A) (CCAAT-box-binding transcription factor) (CTF) (TGGCA-binding protein). [Source:Uniprot/SWISSPROT;Acc:Q12857]
NFIX	Nuclear factor 1 X-type (Nuclear factor 1/X) (NF1-X) (NFI-X) (NF-I/X) (CCAAT-box-binding transcription factor) (CTF) (TGGCA-binding protein). [Source:Uniprot/SWISSPROT;Acc:Q14938]
NGFB	Beta-nerve growth factor precursor (Beta-NGF). [Source:Uniprot/SWISSPROT;Acc:P01138]
NP_057218.1	plasma glutamate carboxypeptidase [Source:RefSeq_peptide;Acc:NP_057218]
NPAS2	Neuronal PAS domain-containing protein 2 (Neuronal PAS2) (Member of PAS protein 4) (Basic-helix-loop-helix-PAS protein MOP4). [Source:Uniprot/SWISSPROT;Acc:Q99743]
NPR3	Atrial natriuretic peptide clearance receptor precursor (ANP-C) (ANPRC) (NPR-C) (Atrial natriuretic peptide C-type receptor). [Source:Uniprot/SWISSPROT;Acc:P17342]
NPTX1	Neuronal pentraxin-1 precursor (NP1) (Neuronal pentraxin I) (NP-I). [Source:Uniprot/SWISSPROT;Acc:Q15818]
NPTXR	Chromobox protein homolog 6. [Source:Uniprot/SWISSPROT;Acc:O95503]
NR_002570.2	cytochrome P450, family 2, subfamily D, polypeptide 7 pseudogene 1 (CYP2D7P1) on chromosome 22 [Source:RefSeq_dna;Acc:NR_002570]
NR3C1	Glucocorticoid receptor (GR). [Source:Uniprot/SWISSPROT;Acc:P04150]
NR4A1	Orphan nuclear receptor NR4A1 (Orphan nuclear receptor HMR) (Early response protein NAK1) (TR3 orphan receptor) (ST-59). [Source:Uniprot/SWISSPROT;Acc:P22736]
NR4A2	Orphan nuclear receptor NR4A2 (Orphan nuclear receptor NURR1) (Immediate-early response protein NOT) (Transcriptionally-inducible nuclear receptor). [Source:Uniprot/SWISSPROT;Acc:P43354]
NRCAM	Neuronal cell adhesion molecule precursor (Nr-CAM) (NgCAM-related cell adhesion molecule) (Ng-CAM-related) (hBravo). [Source:Uniprot/SWISSPROT;Acc:Q92823]
NTRI_HUMAN	Neurotrimin precursor (hNT). [Source:Uniprot/SWISSPROT;Acc:Q9P121]
NTRK2	BDNF/NT-3 growth factors receptor precursor (EC 2.7.10.1) (Neurotrophic tyrosine kinase receptor type 2) (TrkB tyrosine kinase) (GP145-TrkB) (Trk-B). [Source:Uniprot/SWISSPROT;Acc:Q16620]
ODZ2	Teneurin-2 (Ten-2) (Tenascin-M2) (Ten-m2) (Protein Odd Oz/ten-m homolog 2). [Source:Uniprot/SWISSPROT;Acc:Q9NT68]
OLFM1	Noelin precursor (Neuronal olfactomedin-related ER localized protein) (Olfactomedin-1). [Source:Uniprot/SWISSPROT;Acc:Q99784]
ORM1	Alpha-1-acid glycoprotein 1 precursor (AGP 1) (Orosomucoid-1) (OMD 1). [Source:Uniprot/SWISSPROT;Acc:P02763]
PALM2	Paralemmin-2. [Source:Uniprot/SWISSPROT;Acc:Q8IXS6]
PAPSS2	Bifunctional 3'-phosphoadenosine 5'-phosphosulfate synthetase 2 (PAPS synthetase 2) (PAPSS 2) (Sulfurylase kinase 2) (SK2) (SK 2) [Includes: Sulfate adenylyltransferase (EC 2.7.7.4) (Sulfate adenylate transferase) (SAT) (ATP-sulfurylase); Adenylyl-sulfate [Source:Uniprot/SWISSPROT;Acc:O95340]
PARD3	Partitioning-defective 3 homolog (PARD-3) (PAR-3) (Atypical PKC isotype-specific-interacting protein) (ASIP) (CTCL tumor antigen se2- 5) (PAR3-alpha). [Source:Uniprot/SWISSPROT;Acc:Q8TEW0]
PAWR	PRKC apoptosis WT1 regulator protein (Prostate apoptosis response 4 protein) (Par-4). [Source:Uniprot/SWISSPROT;Acc:Q96IZ0]
PCM1	Pericentriolar material 1 protein (PCM-1) (hPCM-1). [Source:Uniprot/SWISSPROT;Acc:Q15154]
PCSK1	Neuroendocrine convertase 1 precursor (EC 3.4.21.93) (NEC 1) (PC1) (Prohormone convertase 1) (Proprotein convertase 1). [Source:Uniprot/SWISSPROT;Acc:P29120]
PCSK2	Neuroendocrine convertase 2 precursor (EC 3.4.21.94) (NEC 2) (PC2) (Prohormone convertase 2) (Proprotein convertase 2) (KEX2-like endoprotease 2). [Source:Uniprot/SWISSPROT;Acc:P16519]
PDE4B	cAMP-specific 3',5'-cyclic phosphodiesterase 4B (EC 3.1.4.17) (DPDE4) (PDE32). [Source:Uniprot/SWISSPROT;Acc:Q07343]
PDE6A	Rod cGMP-specific 3',5'-cyclic phosphodiesterase subunit alpha (EC 3.1.4.35) (GMP-PDE alpha) (PDE V-B1). [Source:Uniprot/SWISSPROT;Acc:P16499]
PDGFB	Platelet-derived growth factor B chain precursor (PDGF B-chain) (Platelet-derived growth factor beta polypeptide) (PDGF-2) (c-sis) (Becaplermin). [Source:Uniprot/SWISSPROT;Acc:P01127]
PDGFRA	Alpha platelet-derived growth factor receptor precursor (EC 2.7.10.1) (PDGF-R-alpha) (CD140a antigen). [Source:Uniprot/SWISSPROT;Acc:P16234]
PDLIM5	PDZ and LIM domain protein 5 (Enigma homolog) (Enigma-like PDZ and LIM domains protein). [Source:Uniprot/SWISSPROT;Acc:Q96HC4]
PENK	Proenkephalin A precursor [Contains: Synenkephalin; Met-enkephalin (Opioid growth factor) (OGF); Met-enkephalin-Arg-Gly-Leu; Leu- enkephalin; Met-enkephalin-Arg-Phe]. [Source:Uniprot/SWISSPROT;Acc:P01210]
PERP	p53 apoptosis effector related to PMP-22 (Keratinocytes-associated protein 1) (KCP-1) (P53-induced protein PIGPC1) (Transmembrane protein THW). [Source:Uniprot/SWISSPROT;Acc:Q96FX8]
PFKP	6-phosphofructokinase type C (EC 2.7.1.11) (Phosphofructokinase 1) (Phosphohexokinase) (Phosphofructo-1-kinase isozyme C) (PFK-C) (6- phosphofructokinase, platelet type). [Source:Uniprot/SWISSPROT;Acc:Q01813]
PGRMC1	Membrane-associated progesterone receptor component 1 (mPR). [Source:Uniprot/SWISSPROT;Acc:O00264]
PHACTR1	Phosphatase and actin regulator 1. [Source:Uniprot/SWISSPROT;Acc:Q9C0D0]
PHF14	PHD finger protein 14. [Source:Uniprot/SWISSPROT;Acc:O94880]
PHLDB2	Pleckstrin homology-like domain family B member 2 (Protein LL5-beta). [Source:Uniprot/SWISSPROT;Acc:Q86SQ0]
PHLPP	PH domain leucine-rich repeat-containing protein phosphatase (EC 3.1.3.16) (PH domain leucine-rich repeat protein phosphatase) (Pleckstrin homology domain-containing family E protein 1) (Suprachiasmatic nucleus circadian oscillatory protein) (hSCOP). [Source:Uniprot/SWISSPROT;Acc:O60346]
PKD2	Polycystin-2 (Polycystic kidney disease 2 protein homolog) (Autosomal dominant polycystic kidney disease type II protein) (Polycystwin) (R48321). [Source:Uniprot/SWISSPROT;Acc:Q13563]
PKNOX1	Homeobox protein PKNOX1 (PBX/knotted homeobox 1) (Homeobox protein PREP-1). [Source:Uniprot/SWISSPROT;Acc:P55347]
PLAGL1	Zinc finger protein PLAGL1 (Pleiomorphic adenoma-like protein 1). [Source:Uniprot/SWISSPROT;Acc:Q9UM63]
PLAUR	Urokinase plasminogen activator surface receptor precursor (uPAR) (U- PAR) (Monocyte activation antigen Mo3) (CD87 antigen). [Source:Uniprot/SWISSPROT;Acc:Q03405]
PLCB1	1-phosphatidylinositol-4,5-bisphosphate phosphodiesterase beta 1 (EC 3.1.4.11) (Phosphoinositide phospholipase C) (Phospholipase C- beta-1) (PLC-beta-1) (PLC-I) (PLC-154). [Source:Uniprot/SWISSPROT;Acc:Q9NQ66]
PLEKHC1	Pleckstrin homology domain-containing family C member 1 (Kindlin-2) (Mitogen-inducible gene 2 protein) (Mig-2). [Source:Uniprot/SWISSPROT;Acc:Q96AC1]
PLK2	Serine/threonine-protein kinase PLK2 (EC 2.7.11.21) (Polo-like kinase 1) (PLK-2) (Serine/threonine-protein kinase SNK) (Serum-inducible kinase). [Source:Uniprot/SWISSPROT;Acc:Q9NYY3]
PODXL	Podocalyxin-like protein 1 precursor. [Source:Uniprot/SWISSPROT;Acc:O00592]
PON2	Serum paraoxonase/arylesterase 2 (EC 3.1.1.2) (EC 3.1.8.1) (PON 2) (Serum aryldialkylphosphatase 2) (A-esterase 2) (Aromatic esterase 2). [Source:Uniprot/SWISSPROT;Acc:Q15165]
POSTN	Periostin precursor (PN) (Osteoblast-specific factor 2) (OSF-2). [Source:Uniprot/SWISSPROT;Acc:Q15063]
PPP1R3C	Protein phosphatase 1 regulatory subunit 3C (Protein phosphatase 1 regulatory subunit 5) (R5) (Protein targeting to glycogen) (PTG). [Source:Uniprot/SWISSPROT;Acc:Q9UQK1]
PPP2CA	Serine/threonine-protein phosphatase 2A catalytic subunit alpha isoform (EC 3.1.3.16) (PP2A-alpha) (Replication protein C) (RP-C). [Source:Uniprot/SWISSPROT;Acc:P67775]
PPP3CA	Serine/threonine-protein phosphatase 2B catalytic subunit alpha isoform (EC 3.1.3.16) (Calmodulin-dependent calcineurin A subunit alpha isoform) (CAM-PRP catalytic subunit). [Source:Uniprot/SWISSPROT;Acc:Q08209]
PRKAG2	5'-AMP-activated protein kinase subunit gamma-2 (AMPK gamma-2 chain) (AMPK gamma2) (H91620p). [Source:Uniprot/SWISSPROT;Acc:Q9UGJ0]
PRKAR1B	cAMP-dependent protein kinase type I-beta regulatory subunit. [Source:Uniprot/SWISSPROT;Acc:P31321]
PRKCB1	Protein kinase C beta type (EC 2.7.11.13) (PKC-beta) (PKC-B). [Source:Uniprot/SWISSPROT;Acc:P05771]
PRKCE	Protein kinase C epsilon type (EC 2.7.11.13) (nPKC-epsilon). [Source:Uniprot/SWISSPROT;Acc:Q02156]
PRLR	Prolactin receptor precursor (PRL-R). [Source:Uniprot/SWISSPROT;Acc:P16471]
PRM1	Sperm protamine-P1 (Cysteine-rich protamine). [Source:Uniprot/SWISSPROT;Acc:P04553]
PRNP	Major prion protein precursor (PrP) (PrP27-30) (PrP33-35C) (ASCR) (CD230 antigen). [Source:Uniprot/SWISSPROT;Acc:P04156]
PRSS23	Serine protease 23 precursor (EC 3.4.21.-) (Putative secreted protein ZSIG13). [Source:Uniprot/SWISSPROT;Acc:O95084]
PTENP1	Phosphatidylinositol-3,4,5-trisphosphate 3-phosphatase and dual- specificity protein phosphatase PTEN (EC 3.1.3.67) (EC 3.1.3.16) (EC 3.1.3.48) (Phosphatase and tensin homolog) (Mutated in multiple advanced cancers 1). [Source:Uniprot/SWISSPROT;Acc:P60484]
PTGIS	Prostacyclin synthase (EC 5.3.99.4) (Prostaglandin I2 synthase). [Source:Uniprot/SWISSPROT;Acc:Q16647]
PTGS2	Prostaglandin G/H synthase 2 precursor (EC 1.14.99.1) (Cyclooxygenase- 2) (COX-2) (Prostaglandin-endoperoxide synthase 2) (Prostaglandin H2 synthase 2) (PGH synthase 2) (PGHS-2) (PHS II). [Source:Uniprot/SWISSPROT;Acc:P35354]
PTHLH	Parathyroid hormone-related protein precursor (PTH-rP) (PTHrP) [Contains: PTHrP[1-36]; PTHrP[38-94]; Osteostatin (PTHrP[107-139])]. [Source:Uniprot/SWISSPROT;Acc:P12272]
PTN	Pleiotrophin precursor (PTN) (Heparin-binding growth-associated molecule) (HB-GAM) (Heparin-binding growth factor 8) (HBGF-8) (Osteoblast-specific factor 1) (OSF-1) (Heparin-binding neurite outgrowth-promoting factor 1) (HBNF-1) (Heparin-binding brain mit [Source:Uniprot/SWISSPROT;Acc:P21246]
PTPN2	Tyrosine-protein phosphatase non-receptor type 2 (EC 3.1.3.48) (T-cell protein-tyrosine phosphatase) (TCPTP). [Source:Uniprot/SWISSPROT;Acc:P17706]
PTPRB	Receptor-type tyrosine-protein phosphatase beta precursor (EC 3.1.3.48) (Protein-tyrosine phosphatase beta) (R-PTP-beta). [Source:Uniprot/SWISSPROT;Acc:P23467]
PTPRF	Receptor-type tyrosine-protein phosphatase F precursor (EC 3.1.3.48) (LAR protein) (Leukocyte antigen related). [Source:Uniprot/SWISSPROT;Acc:P10586]
PTPRO	Receptor-type tyrosine-protein phosphatase O precursor (EC 3.1.3.48) (Glomerular epithelial protein 1) (Protein tyrosine phosphatase U2) (PTPase U2) (PTP-U2). [Source:Uniprot/SWISSPROT;Acc:Q16827]
PTPRZ1	Receptor-type tyrosine-protein phosphatase zeta precursor (EC 3.1.3.48) (R-PTP-zeta). [Source:Uniprot/SWISSPROT;Acc:P23471]
PTTG3	pituitary tumor-transforming 3 (PTTG3) on chromosome 8 [Source:RefSeq_dna;Acc:NR_002734]
PTX3	Pentraxin-related protein PTX3 precursor (Pentaxin-related protein PTX3) (Tumor necrosis factor-inducible protein TSG-14). [Source:Uniprot/SWISSPROT;Acc:P26022]
PURA	Transcriptional activator protein Pur-alpha (Purine-rich single- stranded DNA-binding protein alpha). [Source:Uniprot/SWISSPROT;Acc:Q00577]
PVR	Poliovirus receptor precursor (Nectin-like protein 5) (Necl-5) (CD155 antigen). [Source:Uniprot/SWISSPROT;Acc:P15151]
PVRL3	Poliovirus receptor-related protein 3 precursor (Nectin-3) (CD113 antigen) (CDw113). [Source:Uniprot/SWISSPROT;Acc:Q9NQS3]
RAB2A	Ras-related protein Rab-2A. [Source:Uniprot/SWISSPROT;Acc:P61019]
RAP1GDS1	Rap1 GTPase-GDP dissociation stimulator 1 (SMG P21 stimulatory GDP/GTP exchange protein) (SMG GDS protein) (Exchange factor smgGDS). [Source:Uniprot/SWISSPROT;Acc:P52306]
RAP2A	Ras-related protein Rap-2a precursor (RbBP-30). [Source:Uniprot/SWISSPROT;Acc:P10114]
RASGRP2	RAS guanyl releasing protein 2 [Source:RefSeq_peptide;Acc:NP_722541]
RB1	Retinoblastoma-associated protein (PP110) (P105-RB) (RB). [Source:Uniprot/SWISSPROT;Acc:P06400]
RBP1	Retinol-binding protein I, cellular (Cellular retinol-binding protein) (CRBP). [Source:Uniprot/SWISSPROT;Acc:P09455]
RBP4	Plasma retinol-binding protein precursor (PRBP) (RBP) [Contains: Plasma retinol-binding protein(1-182); Plasma retinol-binding protein(1-181); Plasma retinol-binding protein(1-179); Plasma retinol- binding protein(1-176)]. [Source:Uniprot/SWISSPROT;Acc:P02753]
RBPMS	RNA-binding protein with multiple splicing (RBP-MS). [Source:Uniprot/SWISSPROT;Acc:Q93062]
RCAN1	Calcipressin-1 (Down syndrome critical region protein 1) (Myocyte- enriched calcineurin-interacting protein 1) (MCIP1) (Adapt78). [Source:Uniprot/SWISSPROT;Acc:P53805]
REEP1	Receptor expression-enhancing protein 1. [Source:Uniprot/SWISSPROT;Acc:Q9H902]
RELN	Reelin precursor (EC 3.4.21.-). [Source:Uniprot/SWISSPROT;Acc:P78509]
RGS2	Regulator of G-protein signaling 2 (RGS2) (G0/G1 switch regulatory protein 8). [Source:Uniprot/SWISSPROT;Acc:P41220]
RGS4	Regulator of G-protein signaling 4 (RGS4) (RGP4). [Source:Uniprot/SWISSPROT;Acc:P49798]
RIT2	GTP-binding protein Rit2 (Ras-like protein expressed in neurons) (Ras- like without CAAX protein 2). [Source:Uniprot/SWISSPROT;Acc:Q99578]
RORA	Nuclear receptor ROR-alpha (Retinoid-related orphan receptor-alpha) (Nuclear receptor RZR-alpha). [Source:Uniprot/SWISSPROT;Acc:P35398]
RUNX1	Runt-related transcription factor 1 (Core-binding factor, alpha 2 subunit) (CBF-alpha 2) (Acute myeloid leukemia 1 protein) (Oncogene AML-1) (Polyomavirus enhancer-binding protein 2 alpha B subunit) (PEBP2-alpha B) (PEA2-alpha B) (SL3-3 enhancer factor 1 [Source:Uniprot/SWISSPROT;Acc:Q01196]
SATB2	DNA-binding protein SATB2 (Special AT-rich sequence-binding protein 2). [Source:Uniprot/SWISSPROT;Acc:Q9UPW6]
SC4MOL	C-4 methylsterol oxidase (EC 1.14.13.72) (Methylsterol monooxygenase). [Source:Uniprot/SWISSPROT;Acc:Q15800]
SC5DL	Lathosterol oxidase (EC 1.14.21.6) (Lathosterol 5-desaturase) (Delta(7)-sterol 5-desaturase) (C-5 sterol desaturase) (Sterol-C5- desaturase). [Source:Uniprot/SWISSPROT;Acc:O75845]
SCG2	Secretogranin-2 precursor (Secretogranin II) (SgII) (Chromogranin C) [Contains: Secretoneurin (SN)]. [Source:Uniprot/SWISSPROT;Acc:P13521]
SCHIP1	Schwannomin-interacting protein 1 (SCHIP-1). [Source:Uniprot/SWISSPROT;Acc:Q9P0W5]
SCN9A	Sodium channel protein type 9 subunit alpha (Sodium channel protein type IX subunit alpha) (Voltage-gated sodium channel subunit alpha Nav1.7) (Neuroendocrine sodium channel) (hNE-Na) (Peripheral sodium channel 1). [Source:Uniprot/SWISSPROT;Acc:Q15858]
SDPR	Serum deprivation-response protein (Phosphatidylserine-binding protein) (PS-p68). [Source:Uniprot/SWISSPROT;Acc:O95810]
SEMA3E	Semaphorin-3E precursor. [Source:Uniprot/SWISSPROT;Acc:O15041]
SEPT10	Septin-10. [Source:Uniprot/SWISSPROT;Acc:Q9P0V9]
SEPT11	Septin-11. [Source:Uniprot/SWISSPROT;Acc:Q9NVA2]
SEPT6	Septin-6. [Source:Uniprot/SWISSPROT;Acc:Q14141]
SERPINE1	Plasminogen activator inhibitor 1 precursor (PAI-1) (Endothelial plasminogen activator inhibitor) (PAI). [Source:Uniprot/SWISSPROT;Acc:P05121]
SFRP1	Secreted frizzled-related protein 1 precursor (sFRP-1) (Frizzled- related protein 1) (FRP-1) (Secreted apoptosis-related protein 2) (SARP-2). [Source:Uniprot/SWISSPROT;Acc:Q8N474]
SGK	Serine/threonine-protein kinase Sgk1 (EC 2.7.11.1) (Serum/glucocorticoid-regulated kinase 1). [Source:Uniprot/SWISSPROT;Acc:O00141]
SH3BGR	SH3 domain-binding glutamic acid-rich protein (SH3BGR protein) (21- glutamic acid-rich protein) (21-GARP). [Source:Uniprot/SWISSPROT;Acc:P55822]
SHOX2	Short stature homeobox protein 2 (Paired-related homeobox protein SHOT) (Homeobox protein Og12X). [Source:Uniprot/SWISSPROT;Acc:O60902]
SIRPA	Tyrosine-protein phosphatase non-receptor type substrate 1 precursor (SHP substrate 1) (SHPS-1) (Inhibitory receptor SHPS-1) (Signal- regulatory protein alpha-1) (Sirp-alpha-1) (Sirp-alpha-2) (Sirp-alpha- 3) (MyD-1 antigen) (Brain Ig-like molecule with ty [Source:Uniprot/SWISSPROT;Acc:P78324]
SKIL	Ski-like protein (Ski-related protein) (Ski-related oncogene). [Source:Uniprot/SWISSPROT;Acc:P12757]
SLC16A1	Monocarboxylate transporter 1 (MCT 1) (Solute carrier family 16 member 1). [Source:Uniprot/SWISSPROT;Acc:P53985]
SLC16A7	Monocarboxylate transporter 2 (MCT 2) (Solute carrier family 16 member 7). [Source:Uniprot/SWISSPROT;Acc:O60669]
SLC20A1	Sodium-dependent phosphate transporter 1 (Solute carrier family 20 member 1) (Phosphate transporter 1) (PiT-1) (Gibbon ape leukemia virus receptor 1) (GLVR-1) (Leukemia virus receptor 1 homolog). [Source:Uniprot/SWISSPROT;Acc:Q8WUM9]
SLC25A4	ADP/ATP translocase 1 (Adenine nucleotide translocator 1) (ANT 1) (ADP,ATP carrier protein 1) (Solute carrier family 25 member 4) (ADP,ATP carrier protein, heart/skeletal muscle isoform T1). [Source:Uniprot/SWISSPROT;Acc:P12235]
SLC27A2	Very-long-chain acyl-CoA synthetase (EC 6.2.1.-) (VLCS) (Very-long- chain-fatty-acid-CoA ligase) (VLACS) (THCA-CoA ligase) (Fatty-acid- coenzyme A ligase, very long-chain 1) (Long-chain-fatty-acid--CoA ligase) (EC 6.2.1.3) (Fatty acid transport protein 2) [Source:Uniprot/SWISSPROT;Acc:O14975]
SLC39A14	solute carrier family 39 (zinc transporter), member 14 [Source:RefSeq_peptide;Acc:NP_056174]
SLC39A8	solute carrier family 39 (zinc transporter), member 8 [Source:RefSeq_peptide;Acc:NP_071437]
SLC4A7	Sodium bicarbonate cotransporter 3 (Sodium bicarbonate cotransporter 2) (Sodium bicarbonate cotransporter 2b) (Bicarbonate transporter) (Solute carrier family 4 member 7). [Source:Uniprot/SWISSPROT;Acc:Q9Y6M7]
SLC7A11	Cystine/glutamate transporter (Amino acid transport system xc-) (xCT) (Calcium channel blocker resistance protein CCBR1). [Source:Uniprot/SWISSPROT;Acc:Q9UPY5]
SLC7A5	Large neutral amino acids transporter small subunit 1 (L-type amino acid transporter 1) (4F2 light chain) (4F2 LC) (4F2LC) (CD98 light chain) (Integral membrane protein E16) (hLAT1). [Source:Uniprot/SWISSPROT;Acc:Q01650]
SLCO3A1	Solute carrier organic anion transporter family member 3A1 (Solute carrier family 21 member 11) (Sodium-independent organic anion transporter D) (Organic anion-transporting polypeptide D) (OATP-D) (Organic anion transporter polypeptide-related protein 3) [Source:Uniprot/SWISSPROT;Acc:Q9UIG8]
SLFN12	Schlafen family member 12. [Source:Uniprot/SWISSPROT;Acc:Q8IYM2]
SLFN12	Schlafen family member 12. [Source:Uniprot/SWISSPROT;Acc:Q8IYM2]
SLFN12	Schlafen family member 12. [Source:Uniprot/SWISSPROT;Acc:Q8IYM2]
SLIT2	Slit homolog 2 protein precursor (Slit-2) [Contains: Slit homolog 2 protein N-product; Slit homolog 2 protein C-product]. [Source:Uniprot/SWISSPROT;Acc:O94813]
SLIT3	Slit homolog 3 protein precursor (Slit-3) (Multiple epidermal growth factor-like domains 5). [Source:Uniprot/SWISSPROT;Acc:O75094]
SMAD6	Mothers against decapentaplegic homolog 6 (SMAD 6) (Mothers against DPP homolog 6) (Smad6) (hSMAD6). [Source:Uniprot/SWISSPROT;Acc:O43541]
SMARCA4	Probable global transcription activator SNF2L4 (EC 3.6.1.-) (ATP- dependent helicase SMARCA4) (SNF2-beta) (BRG-1 protein) (Mitotic growth and transcription activator) (Brahma protein homolog 1) (SWI/SNF-related matrix-associated actin-dependent regulator [Source:Uniprot/SWISSPROT;Acc:P51532]
SMARCC1	SWI/SNF-related matrix-associated actin-dependent regulator of chromatin subfamily C member 1 (SWI/SNF complex 155 kDa subunit) (BRG1-associated factor 155). [Source:Uniprot/SWISSPROT;Acc:Q92922]
SNAI2	Zinc finger protein SLUG (Neural crest transcription factor Slug) (Snail homolog 2). [Source:Uniprot/SWISSPROT;Acc:O43623]
SNCA	Alpha-synuclein (Non-A beta component of AD amyloid) (Non-A4 component of amyloid precursor) (NACP). [Source:Uniprot/SWISSPROT;Acc:P37840]
SNX10	Sorting nexin-10. [Source:Uniprot/SWISSPROT;Acc:Q9Y5X0]
SOX2	Transcription factor SOX-2. [Source:Uniprot/SWISSPROT;Acc:P48431]
SOX4	Transcription factor SOX-4. [Source:Uniprot/SWISSPROT;Acc:Q06945]
SOX5	Transcription factor SOX-5. [Source:Uniprot/SWISSPROT;Acc:P35711]
SPOCK2	Testican-2 precursor (SPARC/osteonectin, CWCV, and Kazal-like domains proteoglycan 2). [Source:Uniprot/SWISSPROT;Acc:Q92563]
SPP1	Osteopontin precursor (Bone sialoprotein-1) (Secreted phosphoprotein 1) (SPP-1) (Urinary stone protein) (Nephropontin) (Uropontin). [Source:Uniprot/SWISSPROT;Acc:P10451]
SR140_HUMAN	U2-associated protein SR140 (140 kDa Ser/Arg-rich domain protein). [Source:Uniprot/SWISSPROT;Acc:O15042]
SRGAP2	SLIT-ROBO Rho GTPase-activating protein 2 (srGAP2) (Formin-binding protein 2). [Source:Uniprot/SWISSPROT;Acc:O75044]
SRGN	Serglycin precursor (Secretory granule proteoglycan core protein) (Platelet proteoglycan core protein) (P.PG) (Hematopoetic proteoglycan core protein). [Source:Uniprot/SWISSPROT;Acc:P10124]
SSPN	Sarcospan (K-ras oncogene-associated protein) (Kirsten-ras-associated protein). [Source:Uniprot/SWISSPROT;Acc:Q14714]
SSX2IP	Afadin- and alpha-actinin-binding protein (ADIP) (Afadin DIL domain- interacting protein) (SSX2-interacting protein). [Source:Uniprot/SWISSPROT;Acc:Q9Y2D8]
ST6GAL1	CMP-N-acetylneuraminate-beta-galactosamide-alpha-2,6-sialyltransferase (EC 2.4.99.1) (Beta-galactoside alpha-2,6-sialyltransferase) (Alpha 2,6-ST) (Sialyltransferase 1) (ST6Gal I) (B-cell antigen CD75). [Source:Uniprot/SWISSPROT;Acc:P15907]
STAT6	Signal transducer and activator of transcription 6 (IL-4 Stat). [Source:Uniprot/SWISSPROT;Acc:P42226]
STX18	Syntaxin-18 (Cell growth-inhibiting gene 9 protein). [Source:Uniprot/SWISSPROT;Acc:Q9P2W9]
STX3	Syntaxin-3. [Source:Uniprot/SWISSPROT;Acc:Q13277]
TAF1	Transcription initiation factor TFIID subunit 1 (EC 2.7.11.1) (Transcription initiation factor TFIID 250 kDa subunit) (TAF(II)250) (TAFII-250) (TAFII250) (TBP-associated factor 250 kDa) (p250) (Cell cycle gene 1 protein). [Source:Uniprot/SWISSPROT;Acc:P21675]
TBX2	T-box transcription factor TBX2 (T-box protein 2). [Source:Uniprot/SWISSPROT;Acc:Q13207]
TBX3	T-box transcription factor TBX3 (T-box protein 3). [Source:Uniprot/SWISSPROT;Acc:O15119]
TCF4	Transcription factor 4 (Immunoglobulin transcription factor 2) (ITF-2) (SL3-3 enhancer factor 2) (SEF-2). [Source:Uniprot/SWISSPROT;Acc:P15884]
TCF7L2	Transcription factor 7-like 2 (HMG box transcription factor 4) (T- cell-specific transcription factor 4) (TCF-4) (hTCF-4). [Source:Uniprot/SWISSPROT;Acc:Q9NQB0]
TF	Serotransferrin precursor (Transferrin) (Siderophilin) (Beta-1-metal- binding globulin). [Source:Uniprot/SWISSPROT;Acc:P02787]
TFAP2A	Transcription factor AP-2 alpha (AP2-alpha) (Activating enhancer- binding protein 2 alpha) (AP-2 transcription factor) (Activator protein 2) (AP-2). [Source:Uniprot/SWISSPROT;Acc:P05549]
TFPI	Tissue factor pathway inhibitor precursor (TFPI) (Lipoprotein- associated coagulation inhibitor) (LACI) (Extrinsic pathway inhibitor) (EPI). [Source:Uniprot/SWISSPROT;Acc:P10646]
TFPI2	Tissue factor pathway inhibitor 2 precursor (TFPI-2) (Placental protein 5) (PP5). [Source:Uniprot/SWISSPROT;Acc:P48307]
TFRC	Transferrin receptor protein 1 (TfR1) (TR) (TfR) (Trfr) (CD71 antigen) (T9) (p90) [Contains: Transferrin receptor protein 1, serum form (sTfR)]. [Source:Uniprot/SWISSPROT;Acc:P02786]
TGFB2	Transforming growth factor beta-2 precursor (TGF-beta-2) (Glioblastoma-derived T-cell suppressor factor) (G-TSF) (BSC-1 cell growth inhibitor) (Polyergin) (Cetermin). [Source:Uniprot/SWISSPROT;Acc:P61812]
TGM2	Protein-glutamine gamma-glutamyltransferase 2 (EC 2.3.2.13) (Tissue transglutaminase) (TGase C) (TGC) (TG(C)) (Transglutaminase-2) (TGase- H). [Source:Uniprot/SWISSPROT;Acc:P21980]
THBD	Thrombomodulin precursor (TM) (Fetomodulin) (CD141 antigen). [Source:Uniprot/SWISSPROT;Acc:P07204]
THBS1	Thrombospondin-1 precursor. [Source:Uniprot/SWISSPROT;Acc:P07996]
THRA	Thyroid hormone receptor alpha (C-erbA-alpha) (c-erbA-1) (EAR-7) (EAR7). [Source:Uniprot/SWISSPROT;Acc:P10827]
TINAGL1	Tubulointerstitial nephritis antigen-like precursor (Tubulointerstitial nephritis antigen-related protein) (TIN Ag-related protein) (TIN-Ag-RP) (Glucocorticoid-inducible protein 5) (Oxidized LDL-responsive gene 2 protein) (OLRG-2). [Source:Uniprot/SWISSPROT;Acc:Q9GZM7]
TJP2	Tight junction protein ZO-2 (Zonula occludens 2 protein) (Zona occludens 2 protein) (Tight junction protein 2). [Source:Uniprot/SWISSPROT;Acc:Q9UDY2]
TMED5	Transmembrane emp24 domain-containing protein 5 precursor. [Source:Uniprot/SWISSPROT;Acc:Q9Y3A6]
TMEM40	Transmembrane protein 40. [Source:Uniprot/SWISSPROT;Acc:Q8WWA1]
TNC	Tenascin precursor (TN) (Tenascin-C) (TN-C) (Hexabrachion) (Cytotactin) (Neuronectin) (GMEM) (JI) (Myotendinous antigen) (Glioma- associated-extracellular matrix antigen) (GP 150-225). [Source:Uniprot/SWISSPROT;Acc:P24821]
TNNC1	Troponin C, slow skeletal and cardiac muscles (TN-C). [Source:Uniprot/SWISSPROT;Acc:P63316]
TNXB	tenascin XB isoform 2 [Source:RefSeq_peptide;Acc:NP_115859]
TNXB	Tenascin-X precursor (TN-X) (Hexabrachion-like protein). [Source:Uniprot/SWISSPROT;Acc:P22105]
TPD52L1	Tumor protein D53 (hD53) (Tumor protein D52-like 1). [Source:Uniprot/SWISSPROT;Acc:Q16890]
TPM1	Tropomyosin alpha-1 chain (Tropomyosin-1) (Alpha-tropomyosin). [Source:Uniprot/SWISSPROT;Acc:P09493]
TPR	Nucleoprotein TPR. [Source:Uniprot/SWISSPROT;Acc:P12270]
TRAF4	TNF receptor-associated factor 4 (Cysteine-rich domain associated with RING and Traf domains protein 1) (Malignant 62) (RING finger protein 83). [Source:Uniprot/SWISSPROT;Acc:Q9BUZ4]
TRPC4	Short transient receptor potential channel 4 (TrpC4) (Trp-related protein 4) (hTrp-4) (hTrp4). [Source:Uniprot/SWISSPROT;Acc:Q9UBN4]
TSC22D1	TSC22 domain family protein 1 (Transforming growth factor beta-1- induced transcript 4 protein) (Regulatory protein TSC-22) (TGFB- stimulated clone 22 homolog) (Cerebral protein 2). [Source:Uniprot/SWISSPROT;Acc:Q15714]
TSFM	Elongation factor Ts, mitochondrial precursor (EF-Ts) (EF-TsMt). [Source:Uniprot/SWISSPROT;Acc:P43897]
TSPAN13	Tetraspanin-13 (Tspan-13) (Transmembrane 4 superfamily member 13) (Tetraspan NET-6). [Source:Uniprot/SWISSPROT;Acc:O95857]
TSPAN2	Tetraspanin-2 (Tspan-2). [Source:Uniprot/SWISSPROT;Acc:O60636]
TUBB2A	Tubulin beta-2A chain. [Source:Uniprot/SWISSPROT;Acc:Q13885]
TXNDC5	Muted protein homolog. [Source:Uniprot/SWISSPROT;Acc:Q8TDH9]
UGT8	2-hydroxyacylsphingosine 1-beta-galactosyltransferase precursor (EC 2.4.1.45) (UDP-galactose-ceramide galactosyltransferase) (Ceramide UDP-galactosyltransferase) (Cerebroside synthase). [Source:Uniprot/SWISSPROT;Acc:Q16880]
USP2	Ubiquitin carboxyl-terminal hydrolase 2 (EC 3.1.2.15) (Ubiquitin thioesterase 2) (Ubiquitin-specific-processing protease 2) (Deubiquitinating enzyme 2) (41 kDa ubiquitin-specific protease). [Source:Uniprot/SWISSPROT;Acc:O75604]
VCAN	Versican core protein precursor (Large fibroblast proteoglycan) (Chondroitin sulfate proteoglycan core protein 2) (PG-M) (Glial hyaluronate-binding protein) (GHAP). [Source:Uniprot/SWISSPROT;Acc:P13611]
VEGFA	Vascular endothelial growth factor A precursor (VEGF-A) (Vascular permeability factor) (VPF). [Source:Uniprot/SWISSPROT;Acc:P15692]
VEGFC	Vascular endothelial growth factor C precursor (VEGF-C) (Vascular endothelial growth factor-related protein) (VRP) (Flt4 ligand) (Flt4- L). [Source:Uniprot/SWISSPROT;Acc:P49767]
VIL2	Ezrin (p81) (Cytovillin) (Villin-2). [Source:Uniprot/SWISSPROT;Acc:P15311]
VIP	VIP peptides precursor [Contains: Intestinal peptide PHV-42; Intestinal peptide PHM-27 (Peptide histidine methioninamide 27); Vasoactive intestinal peptide (VIP) (Vasoactive intestinal polypeptide)]. [Source:Uniprot/SWISSPROT;Acc:P01282]
VLDLR	Very low-density lipoprotein receptor precursor (VLDL receptor) (VLDL- R). [Source:Uniprot/SWISSPROT;Acc:P98155]
VNN1	Pantetheinase precursor (EC 3.5.1.92) (Pantetheine hydrolase) (Vascular non-inflammatory molecule 1) (Vanin-1) (Tiff66). [Source:Uniprot/SWISSPROT;Acc:O95497]
VSNL1	Visinin-like protein 1 (VILIP) (Hippocalcin-like protein 3) (HLP3). [Source:Uniprot/SWISSPROT;Acc:P62760]
WNK1	Serine/threonine-protein kinase WNK1 (EC 2.7.11.1) (Protein kinase with no lysine 1) (Protein kinase, lysine-deficient 1) (Kinase deficient protein) (Erythrocyte 65 kDa protein) (p65). [Source:Uniprot/SWISSPROT;Acc:Q9H4A3]
WNT5A	Protein Wnt-5a precursor. [Source:Uniprot/SWISSPROT;Acc:P41221]
XPO1	Exportin-1 (Exp1) (Chromosome region maintenance 1 protein homolog). [Source:Uniprot/SWISSPROT;Acc:O14980]
ZEB1	Zinc finger E-box-binding homeobox 1 (Transcription factor 8) (NIL-2-A zinc finger protein) (Negative regulator of IL2). [Source:Uniprot/SWISSPROT;Acc:P37275]
ZFP106	Zinc finger protein 106 homolog (Zfp-106) (Zinc finger protein 474). [Source:Uniprot/SWISSPROT;Acc:Q9H2Y7]
ZNF638	Zinc finger protein 638 (Nuclear protein 220) (Zinc-finger matrin-like protein) (Cutaneous T-cell lymphoma-associated antigen se33-1) (CTCL tumor antigen se33-1). [Source:Uniprot/SWISSPROT;Acc:Q14966]
Mouse and rat
ACE	Angiotensin-converting enzyme, somatic isoform precursor (EC 3.4.15.1) (Dipeptidyl carboxypeptidase I) (Kininase II) [Contains: Angiotensin- converting enzyme, somatic isoform, soluble form]. [Source:Uniprot/SWISSPROT;Acc:P09470]
ACOT2	Acyl-coenzyme A thioesterase 2, mitochondrial precursor (EC 3.1.2.2) (Acyl-CoA thioesterase 2) (Acyl coenzyme A thioester hydrolase) (Very- long-chain acyl-CoA thioesterase) (MTE-I). [Source:Uniprot/SWISSPROT;Acc:Q9QYR9]
ANGPT1	Angiopoietin-1 precursor (ANG-1). [Source:Uniprot/SWISSPROT;Acc:O08538]
ANKRD43	Ankyrin repeat domain-containing protein 43 precursor. [Source:Uniprot/SWISSPROT;Acc:Q8BLS7]
ANP32E	Acidic leucine-rich nuclear phosphoprotein 32 family member E (LANP- like protein) (LANP-L) (Cerebellar postnatal development protein 1). [Source:Uniprot/SWISSPROT;Acc:P97822]
ARNT2	Aryl hydrocarbon receptor nuclear translocator 2 (ARNT protein 2). [Source:Uniprot/SWISSPROT;Acc:Q61324]
ARPP21	cAMP-regulated phosphoprotein 21 (ARPP-21) (Thymocyte cAMP-regulated phosphoprotein) (Regulator of calmodulin signaling). [Source:Uniprot/SWISSPROT;Acc:Q9DCB4]
ATF3	Cyclic AMP-dependent transcription factor ATF-3 (Activating transcription factor 3) (Transcription factor LRG-21). [Source:Uniprot/SWISSPROT;Acc:Q60765]
ATP1A2	Sodium/potassium-transporting ATPase subunit alpha-2 precursor (EC 3.6.3.9) (Sodium pump subunit alpha-2) (Na(+)/K(+) ATPase alpha-2 subunit) (Na(+)/K(+) ATPase alpha(+) subunit). [Source:Uniprot/SWISSPROT;Acc:Q6PIE5]
ATP1B1	Sodium/potassium-transporting ATPase subunit beta-1 (Sodium/potassium- dependent ATPase subunit beta-1). [Source:Uniprot/SWISSPROT;Acc:P14094]
ATRX	Transcriptional regulator ATRX (EC 3.6.1.-) (ATP-dependent helicase ATRX) (X-linked nuclear protein) (Heterochromatin protein 2) (HP1 alpha-interacting protein) (HP1-BP38 protein). [Source:Uniprot/SWISSPROT;Acc:Q61687]
BAIAP2	Brain-specific angiogenesis inhibitor 1-associated protein 2 (BAI1- associated protein 2) (BAI-associated protein 2) (Insulin receptor substrate p53) (IRSp53) (Insulin receptor substrate protein of 53 kDa) (Insulin receptor tyrosine kinase 53 kDa substrat [Source:Uniprot/SWISSPROT;Acc:Q8BKX1]
BASP1	Brain acid soluble protein 1 (BASP1 protein) (Neuronal axonal membrane protein NAP-22) (22 kDa neuronal tissue-enriched acidic protein). [Source:Uniprot/SWISSPROT;Acc:Q91XV3]
BC018242	lipid phosphate phosphatase-related protein type 2 [Source:RefSeq_peptide;Acc:NP_659184]
BCL11B	B-cell lymphoma/leukemia 11B (B-cell CLL/lymphoma 11B) (Radiation- induced tumor suppressor gene 1 protein) (mRit1) (COUP-TF-interacting protein 2). [Source:Uniprot/SWISSPROT;Acc:Q99PV8]
BDNF	Brain-derived neurotrophic factor precursor (BDNF) (Abrineurin). [Source:Uniprot/SWISSPROT;Acc:P23560]
BHLHB2	Class B basic helix-loop-helix protein 2 (bHLHB2) (E47 interaction protein 1) (eipl) (Stimulated by retinoic acid gene 13 protein). [Source:Uniprot/SWISSPROT;Acc:O35185]
BHLHB5	Class B basic helix-loop-helix protein 5 (bHLHB5) (Protein BETA3). [Source:Uniprot/SWISSPROT;Acc:Q8C6A8]
BIN1	Myc box-dependent-interacting protein 1 (Bridging integrator 1) (Amphiphysin-like protein) (Amphiphysin II) (SH3 domain-containing protein 9). [Source:Uniprot/SWISSPROT;Acc:O08539]
BIRC4	Baculoviral IAP repeat-containing protein 4 (Inhibitor of apoptosis protein 3) (X-linked inhibitor of apoptosis protein) (X-linked IAP) (IAP homolog A) (MIAP3) (MIAP-3). [Source:Uniprot/SWISSPROT;Acc:Q60989]
BRUNOL4	CUG-BP- and ETR-3-like factor 4 (CELF-4) (Bruno-like protein 4) (RNA- binding protein BRUNOL-4). [Source:Uniprot/SWISSPROT;Acc:Q7TSY6]
C1QL3	Complement C1q-like protein 3 precursor (Gliacolin). [Source:Uniprot/SWISSPROT;Acc:Q9ESN4]
CAMK2B	Calcium/calmodulin-dependent protein kinase type II beta chain (EC 2.7.11.17) (CaM-kinase II beta chain) (CaM kinase II subunit beta) (CaMK-II subunit beta). [Source:Uniprot/SWISSPROT;Acc:P28652]
CAMK2D	Calcium/calmodulin-dependent protein kinase type II delta chain (EC 2.7.11.17) (CaM-kinase II delta chain) (CaM kinase II subunit delta) (CaMK-II subunit delta). [Source:Uniprot/SWISSPROT;Acc:Q6PHZ2]
CAPN6	Calpain-6. [Source:Uniprot/SWISSPROT;Acc:O35646]
CBX6	Chromobox protein homolog 6. [Source:Uniprot/SWISSPROT;Acc:Q9DBY5]
CCDC86	Coiled-coil domain-containing protein 86 (Cytokine-induced protein with coiled-coil domain) (mCyclon). [Source:Uniprot/SWISSPROT;Acc:Q9JJ89]
CCK	Cholecystokinins precursor (CCK) [Contains: Cholecystokinin-33 (CCK33); Cholecystokinin-12 (CCK12); Cholecystokinin-8 (CCK8)]. [Source:Uniprot/SWISSPROT;Acc:P09240]
CCL2	C-C motif chemokine 2 precursor (Small-inducible cytokine A2) (Monocyte chemotactic protein 1) (MCP-1) (Monocyte chemoattractant protein 1) (Platelet-derived growth factor-inducible protein JE). [Source:Uniprot/SWISSPROT;Acc:P10148]
CCNB2	G2/mitotic-specific cyclin-B2. [Source:Uniprot/SWISSPROT;Acc:P30276]
CCND2	G1/S-specific cyclin-D2. [Source:Uniprot/SWISSPROT;Acc:P30280]
CCT3	T-complex protein 1 subunit gamma (TCP-1-gamma) (CCT-gamma) (Matricin) (mTRiC-P5). [Source:Uniprot/SWISSPROT;Acc:P80318]
CD24A	Signal transducer CD24 precursor (M1/69-J11D heat stable antigen) (HSA) (Nectadrin) (Lymphocyte antigen 52) (Ly-52) (X62 heat stable antigen) (R13-Ag). [Source:Uniprot/SWISSPROT;Acc:P24807]
CD44	CD44 antigen precursor (Phagocytic glycoprotein 1) (PGP-1) (HUTCH-I) (Extracellular matrix receptor III) (ECMR-III) (GP90 lymphocyte homing/adhesion receptor) (Hermes antigen) (Hyaluronate receptor) (Lymphocyte antigen 24) (Ly-24). [Source:Uniprot/SWISSPROT;Acc:P15379]
CDH11	Cadherin-11 precursor (Osteoblast cadherin) (OB-cadherin) (OSF-4). [Source:Uniprot/SWISSPROT;Acc:P55288]
CEBPB	CCAAT/enhancer-binding protein beta (C/EBP beta) (Interleukin-6- dependent-binding protein) (IL-6DBP) (Liver-enriched transcriptional activator) (LAP) (AGP/EBP). [Source:Uniprot/SWISSPROT;Acc:P28033]
CHN1	N-chimaerin (NC) (N-chimerin) (Alpha-chimerin) (A-chimaerin) (Rho GTPase-activating protein 2). [Source:Uniprot/SWISSPROT;Acc:Q91V57]
CHRNA2	Neuronal acetylcholine receptor subunit alpha-2 precursor. [Source:Uniprot/SWISSPROT;Acc:Q91X60]
CKAP4	Cytoskeleton-associated protein 4 (63 kDa membrane protein) (p63). [Source:Uniprot/SWISSPROT;Acc:Q8BMK4]
COL11A1	Collagen alpha-1(XI) chain precursor. [Source:Uniprot/SWISSPROT;Acc:Q61245]
COL4A5	collagen, type IV, alpha 5 [Source:RefSeq_peptide;Acc:NP_031762]
CORO1A	Coronin-1A (Coronin-like protein p57) (Coronin-like protein A) (Clipin-A) (Tryptophan aspartate-containing coat protein) (TACO). [Source:Uniprot/SWISSPROT;Acc:O89053]
CPD	Carboxypeptidase D precursor (EC 3.4.17.22) (Metallocarboxypeptidase D) (gp180). [Source:Uniprot/SWISSPROT;Acc:O89001]
CPNE6	Copine-6 (Copine VI) (Neuronal-copine) (N-copine). [Source:Uniprot/SWISSPROT;Acc:Q9Z140]
CREM	cAMP-responsive element modulator. [Source:Uniprot/SWISSPROT;Acc:P27699]
CSAD	Cysteine sulfinic acid decarboxylase (EC 4.1.1.29) (Sulfinoalanine decarboxylase) (Cysteine-sulfinate decarboxylase). [Source:Uniprot/SWISSPROT;Acc:Q9DBE0]
CST6	cystatin E/M [Source:RefSeq_peptide;Acc:NP_082899]
CUGBP2	CUG-BP- and ETR-3-like factor 2 (CELF-2) (Bruno-like protein 3) (RNA- binding protein BRUNOL-3) (CUG triplet repeat RNA-binding protein 2) (CUG-BP2) (ELAV-type RNA-binding protein 3) (ETR-3) (mETR-3) (Neuroblastoma apoptosis-related RNA-binding protein) ( [Source:Uniprot/SWISSPROT;Acc:Q9Z0H4]
CXCL12	Stromal cell-derived factor 1 precursor (SDF-1) (C-X-C motif chemokine 12) (Pre-B cell growth-stimulating factor) (PBSF) (12-O- tetradecanoylphorbol 13-acetate repressed protein 1) (TPAR1) (Thymic lymphoma cell-stimulating factor) (TLSF). [Source:Uniprot/SWISSPROT;Acc:P40224]
CXCL5	C-X-C motif chemokine 5 precursor (Small-inducible cytokine B5) (Cytokine LIX) [Contains: GCP-2(1-78); GCP-2(9-78)]. [Source:Uniprot/SWISSPROT;Acc:P50228]
CYR61	Protein CYR61 precursor (Cysteine-rich angiogenic inducer 61) (Insulin-like growth factor-binding protein 10) (3CH61). [Source:Uniprot/SWISSPROT;Acc:P18406]
DBC1	Deleted in bladder cancer protein 1 homolog precursor (Protein FAM5A) (BMP/retinoic acid-inducible neural-specific protein 1). [Source:Uniprot/SWISSPROT;Acc:Q920P3]
DBN1	Drebrin (Developmentally-regulated brain protein). [Source:Uniprot/SWISSPROT;Acc:Q9QXS6]
DCN	Decorin precursor (Bone proteoglycan II) (PG-S2) (PG40). [Source:Uniprot/SWISSPROT;Acc:P28654]
DLGAP4	discs, large homolog-associated protein 4 isoform a [Source:RefSeq_peptide;Acc:NP_666240]
DOC2B	Double C2-like domain-containing protein beta (Doc2-beta). [Source:Uniprot/SWISSPROT;Acc:P70169]
DUSP1	Dual specificity protein phosphatase 1 (EC 3.1.3.48) (EC 3.1.3.16) (MAP kinase phosphatase 1) (MKP-1) (Protein-tyrosine phosphatase 3CH134) (Protein-tyrosine phosphatase ERP). [Source:Uniprot/SWISSPROT;Acc:P28563]
DUSP6	Dual specificity protein phosphatase 6 (EC 3.1.3.48) (EC 3.1.3.16) (Mitogen-activated protein kinase phosphatase 3) (MAP kinase phosphatase 3) (MKP-3). [Source:Uniprot/SWISSPROT;Acc:Q9DBB1]
EEF1A2	Elongation factor 1-alpha 2 (EF-1-alpha-2) (Elongation factor 1 A-2) (eEF1A-2) (Statin S1). [Source:Uniprot/SWISSPROT;Acc:P62631]
EGR1	Early growth response protein 1 (EGR-1) (Protein Krox-24) (Transcription factor Zif268) (Nerve growth factor-induced protein A) (NGFI-A). [Source:Uniprot/SWISSPROT;Acc:P08046]
EGR2	Early growth response protein 2 (EGR-2) (Protein Krox-20). [Source:Uniprot/SWISSPROT;Acc:P08152]
EIF4G1	Eukaryotic translation initiation factor 4 gamma 1 (eIF-4-gamma 1) (eIF-4G1) (eIF-4G 1). [Source:Uniprot/SWISSPROT;Acc:Q6NZJ6]
EPHA3	Ephrin type-A receptor 3 precursor (EC 2.7.10.1) (Tyrosine-protein kinase receptor ETK1) (MEK4) (Tyrosine-protein kinase TYRO4). [Source:Uniprot/SWISSPROT;Acc:P29319]
EPHA4	Ephrin type-A receptor 4 precursor (EC 2.7.10.1) (Tyrosine-protein kinase receptor SEK) (MPK-3). [Source:Uniprot/SWISSPROT;Acc:Q03137]
EPHA5	Ephrin type-A receptor 5 precursor (EC 2.7.10.1) (Tyrosine-protein kinase receptor EHK-1) (EPH homology kinase 1) (Brain-specific kinase) (CEK-7). [Source:Uniprot/SWISSPROT;Acc:Q60629]
EPHA7	Ephrin type-A receptor 7 precursor (EC 2.7.10.1) (Tyrosine-protein kinase receptor EHK-3) (EPH homology kinase 3) (Embryonic brain kinase) (EBK) (Developmental kinase 1) (MDK-1). [Source:Uniprot/SWISSPROT;Acc:Q61772]
ERRFI1	ERBB receptor feedback inhibitor 1 (Mitogen-inducible gene 6 protein homolog) (Mig-6). [Source:Uniprot/SWISSPROT;Acc:Q99JZ7]
FGF13	Fibroblast growth factor 13 (FGF-13) (Fibroblast growth factor homologous factor 2) (FHF-2). [Source:Uniprot/SWISSPROT;Acc:P70377]
FGFR1	Basic fibroblast growth factor receptor 1 precursor (EC 2.7.10.1) (FGFR-1) (bFGF-R) (MFR) (CD331 antigen). [Source:Uniprot/SWISSPROT;Acc:P16092]
FMR1	Fragile X mental retardation protein 1 homolog (Protein FMR-1) (FMRP) (mFmr1p). [Source:Uniprot/SWISSPROT;Acc:P35922]
FOSL1	Fos-related antigen 1 (FRA-1). [Source:Uniprot/SWISSPROT;Acc:P48755]
FOXP1	Forkhead box protein P1 (Forkhead-related transcription factor 1). [Source:Uniprot/SWISSPROT;Acc:P58462]
FREQ	Neuronal calcium sensor 1 (NCS-1) (Frequenin homolog). [Source:Uniprot/SWISSPROT;Acc:Q8BNY6]
GABRA1	Gamma-aminobutyric acid receptor subunit alpha-1 precursor (GABA(A) receptor subunit alpha-1). [Source:Uniprot/SWISSPROT;Acc:P62812]
GAS6	Growth arrest-specific protein 6 precursor (GAS-6) (AXL receptor tyrosine kinase ligand). [Source:Uniprot/SWISSPROT;Acc:Q61592]
GDA	Guanine deaminase (EC 3.5.4.3) (Guanase) (Guanine aminase) (Guanine aminohydrolase) (GAH). [Source:Uniprot/SWISSPROT;Acc:Q9R111]
GJA1	Gap junction alpha-1 protein (Connexin-43) (Cx43) (Gap junction 43 kDa heart protein). [Source:Uniprot/SWISSPROT;Acc:P23242]
GNA14	Guanine nucleotide-binding protein alpha-14 subunit. [Source:Uniprot/SWISSPROT;Acc:P30677]
GRIA2	Glutamate receptor 2 precursor (GluR-2) (GluR-B) (GluR-K2) (Glutamate receptor ionotropic, AMPA 2) (AMPA-selective glutamate receptor 2). [Source:Uniprot/SWISSPROT;Acc:P23819]
GRIA3	Glutamate receptor 3 precursor (GluR-3) (GluR-C) (GluR-K3) (Glutamate receptor ionotropic, AMPA 3) (AMPA-selective glutamate receptor 3). [Source:Uniprot/SWISSPROT;Acc:Q9Z2W9]
GRID2	Glutamate receptor delta-2 subunit precursor (GluR delta-2). [Source:Uniprot/SWISSPROT;Acc:Q61625]
GSTA4	Glutathione S-transferase A4 (EC 2.5.1.18) (GST A4-4) (GSTA4-4) (Glutathione S-transferase 5.7) (GST 5.7) (GST class-alpha member 4). [Source:Uniprot/SWISSPROT;Acc:P24472]
H2-D1	H-2 class I histocompatibility antigen, TLA(B) alpha chain precursor (MHC thymus leukemia antigen). [Source:Uniprot/SWISSPROT;Acc:P14432]
H2-D1	H-2 class I histocompatibility antigen, D-B alpha chain precursor (H- 2D(B)). [Source:Uniprot/SWISSPROT;Acc:P01899]
HES5	Transcription factor HES-5 (Hairy and enhancer of split 5). [Source:Uniprot/SWISSPROT;Acc:P70120]
HN1	Hematological and neurological expressed 1 protein. [Source:Uniprot/SWISSPROT;Acc:P97825]
HSP90AB1	Heat shock protein HSP 90-beta (HSP 84) (Tumor-specific transplantation 84 kDa antigen) (TSTA). [Source:Uniprot/SWISSPROT;Acc:P11499]
HSPA5	78 kDa glucose-regulated protein precursor (GRP 78) (Heat shock 70 kDa protein 5) (Immunoglobulin heavy chain-binding protein) (BiP). [Source:Uniprot/SWISSPROT;Acc:P20029]
HTR1A	5-hydroxytryptamine receptor 1A (5-HT-1A) (Serotonin receptor 1A) (5- HT1A). [Source:Uniprot/SWISSPROT;Acc:Q64264]
IDI1	Isopentenyl-diphosphate Delta-isomerase 1 (EC 5.3.3.2) (IPP isomerase 1) (Isopentenyl pyrophosphate isomerase 1) (IPPI1). [Source:Uniprot/SWISSPROT;Acc:P58044]
IGFBP5	Insulin-like growth factor-binding protein 5 precursor (IGFBP-5) (IBP- 5) (IGF-binding protein 5). [Source:Uniprot/SWISSPROT;Acc:Q07079]
IL12B	Interleukin-12 subunit beta precursor (IL-12B) (IL-12 subunit p40) (Cytotoxic lymphocyte maturation factor 40 kDa subunit) (CLMF p40). [Source:Uniprot/SWISSPROT;Acc:P43432]
IL6ST	Interleukin-6 receptor subunit beta precursor (IL-6R-beta) (Interleukin-6 signal transducer) (Membrane glycoprotein 130) (gp130) (Oncostatin-M receptor alpha subunit) (CD130 antigen). [Source:Uniprot/SWISSPROT;Acc:Q00560]
INA	Alpha-internexin (Alpha-Inx) (66 kDa neurofilament protein) (Neurofilament-66) (NF-66). [Source:Uniprot/SWISSPROT;Acc:P46660]
IQGAP2	IQ motif containing GTPase activating protein 2 [Source:RefSeq_peptide;Acc:NP_081987]
IRS2	Insulin receptor substrate 2 (IRS-2) (4PS). [Source:Uniprot/SWISSPROT;Acc:P81122]
KALRN	Kalirin (EC 2.7.11.1) (Protein Duo) (Serine/threonine kinase with Dbl- and pleckstrin homology domain). [Source:Uniprot/SWISSPROT;Acc:A2CG49]
KCND2	Potassium voltage-gated channel subfamily D member 2 (Voltage-gated potassium channel subunit Kv4.2). [Source:Uniprot/SWISSPROT;Acc:Q9Z0V2]
KCNJ6	G protein-activated inward rectifier potassium channel 2 (GIRK2) (Potassium channel, inwardly rectifying subfamily J member 6) (Inward rectifier K(+) channel Kir3.2). [Source:Uniprot/SWISSPROT;Acc:P48542]
KCTD4	BTB/POZ domain-containing protein KCTD4. [Source:Uniprot/SWISSPROT;Acc:Q9D7X1]
KLF10	Krueppel-like factor 10 (Transforming growth factor-beta-inducible early growth response protein 1) (TGFB-inducible early growth response protein 1) (TIEG-1) (GDNF-inducible factor) (Transcription factor GIF) (mGIF). [Source:Uniprot/SWISSPROT;Acc:O89091]
KLHL2	Kelch-like protein 2. [Source:Uniprot/SWISSPROT;Acc:Q8JZP3]
KLK8	Kallikrein-8 precursor (EC 3.4.21.118) (mK8) (Neuropsin) (NP) (Serine protease 19). [Source:Uniprot/SWISSPROT;Acc:Q61955]
LMO7	LIM domain only 7 [Source:RefSeq_peptide;Acc:NP_963287]
LPL	Lipoprotein lipase precursor (EC 3.1.1.34) (LPL). [Source:Uniprot/SWISSPROT;Acc:P11152]
LRRTM1	Leucine-rich repeat transmembrane neuronal protein 1 precursor. [Source:Uniprot/SWISSPROT;Acc:Q8K377]
LSM8	U6 snRNA-associated Sm-like protein LSm8. [Source:Uniprot/SWISSPROT;Acc:Q6ZWM4]
LSR	Lipolysis-stimulated lipoprotein receptor precursor (Liver-specific bHLH-Zip transcription factor) (Lipolysis-stimulated receptor) (Liver- specific gene on mouse chromosome 7 protein). [Source:Uniprot/SWISSPROT;Acc:Q99KG5]
MAL2	Protein MAL2. [Source:Uniprot/SWISSPROT;Acc:Q8BI08]
MAN1A	Mannosyl-oligosaccharide 1,2-alpha-mannosidase IA (EC 3.2.1.113) (Processing alpha-1,2-mannosidase IA) (Alpha-1,2-mannosidase IA) (Mannosidase alpha class 1A member 1) (Man(9)-alpha-mannosidase) (Man9-mannosidase). [Source:Uniprot/SWISSPROT;Acc:P45700]
MAPK1	Mitogen-activated protein kinase 1 (EC 2.7.11.24) (Extracellular signal-regulated kinase 2) (ERK-2) (Mitogen-activated protein kinase 2) (MAP kinase 2) (MAPK 2) (p42-MAPK) (ERT1). [Source:Uniprot/SWISSPROT;Acc:P63085]
MARCKS	Myristoylated alanine-rich C-kinase substrate (MARCKS). [Source:Uniprot/SWISSPROT;Acc:P26645]
MAS1	MAS proto-oncogene. [Source:Uniprot/SWISSPROT;Acc:P30554]
MATN2	Matrilin-2 precursor. [Source:Uniprot/SWISSPROT;Acc:O08746]
MBP	Myelin basic protein (MBP) (Myelin A1 protein). [Source:Uniprot/SWISSPROT;Acc:P04370]
MDM2	E3 ubiquitin-protein ligase Mdm2 (EC 6.3.2.-) (p53-binding protein Mdm2) (Oncoprotein Mdm2) (Double minute 2 protein). [Source:Uniprot/SWISSPROT;Acc:P23804]
MGLL	Monoglyceride lipase (EC 3.1.1.23) (MGL). [Source:Uniprot/SWISSPROT;Acc:O35678]
MT1	Metallothionein-1 (MT-1) (Metallothionein-I) (MT-I). [Source:Uniprot/SWISSPROT;Acc:P02802]
MTPN	Myotrophin (Protein V-1) (Granule cell differentiation protein). [Source:Uniprot/SWISSPROT;Acc:P62774]
MUP4	Major urinary protein 4 precursor (MUP 4). [Source:Uniprot/SWISSPROT;Acc:P11590]
MYH7	Myosin-7 (Myosin heavy chain 7) (Myosin heavy chain, cardiac muscle beta isoform) (MyHC-beta) (Myosin heavy chain slow isoform) (MyHC- slow). [Source:Uniprot/SWISSPROT;Acc:Q91Z83]
MYH9	Myosin-9 (Myosin heavy chain 9) (Myosin heavy chain, non-muscle IIa) (Non-muscle myosin heavy chain IIa) (NMMHC II-a) (NMMHC-IIA) (Cellular myosin heavy chain, type A) (Non-muscle myosin heavy chain-A) (NMMHC- A). [Source:Uniprot/SWISSPROT;Acc:Q8VDD5]
N/A	N/A
NAV1	Neuron navigator 1 (Pore membrane and/or filament-interacting-like protein 3). [Source:Uniprot/SWISSPROT;Acc:Q8CH77]
NEFL	Neurofilament light polypeptide (NF-L) (Neurofilament triplet L protein) (68 kDa neurofilament protein). [Source:Uniprot/SWISSPROT;Acc:P08551]
NELF	Nasal embryonic luteinizing hormone-releasing hormone factor (Nasal embryonic LHRH factor) (Juxtasynaptic attractor of caldendrin on dendritic boutons protein) (Jacob protein). [Source:Uniprot/SWISSPROT;Acc:Q99NF2]
NEUROD1	Neurogenic differentiation factor 1 (NeuroD1). [Source:Uniprot/SWISSPROT;Acc:Q60867]
NEUROD6	Neurogenic differentiation factor 6 (NeuroD6) (Protein atonal homolog 2) (Helix-loop-helix protein mATH-2) (MATH2) (NEX-1 protein). [Source:Uniprot/SWISSPROT;Acc:P48986]
NFIA	Nuclear factor 1 A-type (Nuclear factor 1/A) (NF1-A) (NFI-A) (NF-I/A) (CCAAT-box-binding transcription factor) (CTF) (TGGCA-binding protein). [Source:Uniprot/SWISSPROT;Acc:Q02780]
NOV	Protein NOV homolog precursor (NovH) (Nephroblastoma overexpressed gene protein homolog). [Source:Uniprot/SWISSPROT;Acc:Q64299]
NPTX1	Neuronal pentraxin-1 precursor (NP1) (Neuronal pentraxin I) (NP-I). [Source:Uniprot/SWISSPROT;Acc:Q62443]
NPY1R	Neuropeptide Y receptor type 1 (NPY1-R). [Source:Uniprot/SWISSPROT;Acc:Q04573]
NPY5R	Neuropeptide Y receptor type 5 (NPY5-R) (NPY-Y5 receptor) (Y5 receptor). [Source:Uniprot/SWISSPROT;Acc:O70342]
NR4A2	Nuclear receptor subfamily 4 group A member 2 (Orphan nuclear receptor NURR1) (NUR-related factor 1). [Source:Uniprot/SWISSPROT;Acc:Q06219]
NRGN	Neurogranin (Ng) (RC3). [Source:Uniprot/SWISSPROT;Acc:P60761]
NRP1	Neuropilin-1 precursor (A5 protein). [Source:Uniprot/SWISSPROT;Acc:P97333]
NTF3	Neurotrophin-3 precursor (NT-3) (Neurotrophic factor) (HDNF) (Nerve growth factor 2) (NGF-2). [Source:Uniprot/SWISSPROT;Acc:P20181]
NTRK2	BDNF/NT-3 growth factors receptor precursor (EC 2.7.10.1) (Neurotrophic tyrosine kinase receptor type 2) (TrkB tyrosine kinase) (GP145-TrkB/GP95-TrkB) (Trk-B). [Source:Uniprot/SWISSPROT;Acc:P15209]
NUPL1	Nucleoporin p58/p45 (Nucleoporin-like 1). [Source:Uniprot/SWISSPROT;Acc:Q8R332]
ODZ2	Teneurin-2 (Ten-2) (Tenascin-M2) (Ten-m2) (Protein Odd Oz/ten-m homolog 2). [Source:Uniprot/SWISSPROT;Acc:Q9WTS5]
OLFM1	Noelin precursor (Neuronal olfactomedin-related ER localized protein) (Olfactomedin-1) (Pancortin). [Source:Uniprot/SWISSPROT;Acc:O88998]
PCDHA1	Protocadherin alpha 4 precursor (PCDH-alpha4). [Source:Uniprot/SWISSPROT;Acc:O88689]
PCSK1	Neuroendocrine convertase 1 precursor (EC 3.4.21.93) (NEC 1) (PC1) (Prohormone convertase 1) (Proprotein convertase 1) (PC3) (Furin homolog) (Propeptide-processing protease). [Source:Uniprot/SWISSPROT;Acc:P63239]
PCSK2	Neuroendocrine convertase 2 precursor (EC 3.4.21.94) (NEC 2) (PC2) (Prohormone convertase 2) (Proprotein convertase 2) (KEX2-like endoprotease 2). [Source:Uniprot/SWISSPROT;Acc:P21661]
PCSK2	Adult male medulla oblongata cDNA, RIKEN full-length enriched library, clone:6330411F23 product:hypothetical protein, full insert sequence. [Source:Uniprot/SPTREMBL;Acc:Q9D3A4]
PCSK5	Proprotein convertase subtilisin/kexin type 5 precursor (EC 3.4.21.-) (Proprotein convertase PC5) (Subtilisin/kexin-like protease PC5) (PC6) (Subtilisin-like proprotein convertase 6) (SPC6). [Source:Uniprot/SWISSPROT;Acc:Q04592]
PDE4B	phosphodiesterase 4B, cAMP specific [Source:RefSeq_peptide;Acc:NP_062814]
PDLIM7	PDZ and LIM domain protein 7 (LIM mineralization protein) (LMP) (Protein enigma). [Source:Uniprot/SWISSPROT;Acc:Q3TJD7]
PDPK1	3-phosphoinositide-dependent protein kinase 1 (EC 2.7.11.1) (mPDK1). [Source:Uniprot/SWISSPROT;Acc:Q9Z2A0]
PENK1	Proenkephalin A precursor [Contains: Synenkephalin; Met-enkephalin (Opioid growth factor) (OGF); Met-enkephalin-Arg-Ser-Leu; Leu- enkephalin; Met-enkephalin-Arg-Phe]. [Source:Uniprot/SWISSPROT;Acc:P22005]
PIP4K2A	Phosphatidylinositol-5-phosphate 4-kinase type-2 alpha (EC 2.7.1.149) (Phosphatidylinositol-5-phosphate 4-kinase type II alpha) (1- phosphatidylinositol-5-phosphate 4-kinase 2-alpha) (PtdIns(5)P-4- kinase isoform 2-alpha) (PIP4KII-alpha) (Diphosphoinositi [Source:Uniprot/SWISSPROT;Acc:O70172]
PIRA7	paired-Ig-like receptor A7 [Source:MGI;Acc:MGI:1195973]
PKIB	cAMP-dependent protein kinase inhibitor beta (PKI-beta) (cAMP- dependent protein kinase inhibitor testis isoform). [Source:Uniprot/SWISSPROT;Acc:Q04758]
PKP2	plakophilin 2 [Source:RefSeq_peptide;Acc:NP_080439]
PLAGL1	pleiomorphic adenoma gene-like 1 [Source:RefSeq_peptide;Acc:NP_033564]
PLAUR	Urokinase plasminogen activator surface receptor, GPI-anchored form precursor (uPAR) (U-PAR) (CD87 antigen). [Source:Uniprot/SWISSPROT;Acc:P35456]
PLK4	Serine/threonine-protein kinase PLK4 (EC 2.7.11.21) (Polo-like kinase 4) (PLK-4) (Serine/threonine-protein kinase Sak) (Serine/threonine- protein kinase 18). [Source:Uniprot/SWISSPROT;Acc:Q64702]
PNN	Pinin. [Source:Uniprot/SWISSPROT;Acc:O35691]
PPP3CA	Serine/threonine-protein phosphatase 2B catalytic subunit alpha isoform (EC 3.1.3.16) (Calmodulin-dependent calcineurin A subunit alpha isoform) (CAM-PRP catalytic subunit). [Source:Uniprot/SWISSPROT;Acc:P63328]
PREI4	Putative glycerophosphodiester phosphodiesterase 5 (EC 3.1.-.-) (Preimplantation protein 4). [Source:Uniprot/SWISSPROT;Acc:Q8C0L9]
PRKAG2	5'-AMP-activated protein kinase subunit gamma-2 (AMPK gamma-2 chain) (AMPK gamma2). [Source:Uniprot/SWISSPROT;Acc:Q91WG5]
PRKCB1	Protein kinase C beta type (EC 2.7.11.13) (PKC-beta) (PKC-B). [Source:Uniprot/SWISSPROT;Acc:P68404]
PRKCC	Protein kinase C gamma type (EC 2.7.11.13) (PKC-gamma). [Source:Uniprot/SWISSPROT;Acc:P63318]
PRKCE	Protein kinase C epsilon type (EC 2.7.11.13) (nPKC-epsilon). [Source:Uniprot/SWISSPROT;Acc:P16054]
PRSS23	Serine protease 23 precursor (EC 3.4.21.-). [Source:Uniprot/SWISSPROT;Acc:Q9D6X6]
PTBP2	Polypyrimidine tract-binding protein 2 (Brain-enriched polypyrimidine tract-binding protein) (Brain-enriched PTB) (RRM-type RNA-binding protein brPTB) (Neural polypyrimidine tract-binding protein). [Source:Uniprot/SWISSPROT;Acc:Q91Z31]
PTGS2	Prostaglandin G/H synthase 2 precursor (EC 1.14.99.1) (Cyclooxygenase- 2) (COX-2) (Prostaglandin-endoperoxide synthase 2) (Prostaglandin H2 synthase 2) (PGH synthase 2) (PGHS-2) (PHS II) (Glucocorticoid- regulated inflammatory cyclooxygenase) (Gripghs) (T [Source:Uniprot/SWISSPROT;Acc:Q05769]
PTPRE	Receptor-type tyrosine-protein phosphatase epsilon precursor (EC 3.1.3.48) (Protein-tyrosine phosphatase epsilon) (R-PTP-epsilon). [Source:Uniprot/SWISSPROT;Acc:P49446]
PTPRF	protein tyrosine phosphatase, receptor type, F [Source:RefSeq_peptide;Acc:NP_035343]
PURA	Transcriptional activator protein Pur-alpha (Purine-rich single- stranded DNA-binding protein alpha). [Source:Uniprot/SWISSPROT;Acc:P42669]
PVRL3	Poliovirus receptor-related protein 3 precursor (Cell adhesion molecule nectin-3) (Nectin-3) (CD113 antigen). [Source:Uniprot/SWISSPROT;Acc:Q9JLB9]
RASD1	Dexamethasone-induced Ras-related protein 1 precursor. [Source:Uniprot/SWISSPROT;Acc:O35626]
RGS4	Regulator of G-protein signaling 4 (RGS4). [Source:Uniprot/SWISSPROT;Acc:O08899]
RNF2	E3 ubiquitin-protein ligase RING2 (EC 6.3.2.-) (RING finger protein 2) (RING finger protein 1B) (RING1b). [Source:Uniprot/SWISSPROT;Acc:Q9CQJ4]
RPRM	Protein reprimo. [Source:Uniprot/SWISSPROT;Acc:Q9JJ72]
RYR2	ryanodine receptor 2, cardiac [Source:RefSeq_peptide;Acc:NP_076357]
SCG2	Secretogranin-2 precursor (Secretogranin II) (SgII) (Chromogranin-C) [Contains: Secretoneurin (SN)]. [Source:Uniprot/SWISSPROT;Acc:Q03517]
SCN3A	sodium channel, voltage-gated, type III, alpha [Source:RefSeq_peptide;Acc:NP_061202]
SERPINE1	Plasminogen activator inhibitor 1 precursor (PAI-1) (Endothelial plasminogen activator inhibitor) (PAI). [Source:Uniprot/SWISSPROT;Acc:P22777]
SLC1A3	Excitatory amino acid transporter 1 (Solute carrier family 1 member 3) (Sodium-dependent glutamate/aspartate transporter 1) (GLAST-1) (High- affinity neuronal glutamate transporter) (Glial high affinity glutamate transporter). [Source:Uniprot/SWISSPROT;Acc:P56564]
SLC24A3	Sodium/potassium/calcium exchanger 3 precursor (Na(+)/K(+)/Ca(2+)- exchange protein 3). [Source:Uniprot/SWISSPROT;Acc:Q99PD7]
SLC4A7	Sodium bicarbonate cotransporter 3 (Solute carrier family 4 member 7). [Source:Uniprot/SWISSPROT;Acc:Q8BTY2]
SMARCA4	SWI/SNF related, matrix associated, actin dependent regulator of chromatin, subfamily a, member 4 [Source:RefSeq_peptide;Acc:NP_035547]
SNCA	Alpha-synuclein (Non-A beta component of AD amyloid) (Non-A4 component of amyloid precursor) (NACP). [Source:Uniprot/SWISSPROT;Acc:O55042]
SOCS3	Suppressor of cytokine signaling 3 (SOCS-3) (Cytokine-inducible SH2 protein 3) (CIS-3) (Protein EF-10). [Source:Uniprot/SWISSPROT;Acc:O35718]
SORBS1	Sorbin and SH3 domain-containing protein 1 (Ponsin) (c-Cbl-associated protein) (CAP) (SH3 domain protein 5) (SH3P12). [Source:Uniprot/SWISSPROT;Acc:Q62417]
SOX11	Transcription factor SOX-11. [Source:Uniprot/SWISSPROT;Acc:Q7M6Y2]
SYT4	E3 ubiquitin-protein ligase TRAF7 (EC 6.3.2.-) (TNF receptor- associated factor 7). [Source:Uniprot/SWISSPROT;Acc:Q922B6]
SYT4	Synaptotagmin-4 (Synaptotagmin IV) (SytIV). [Source:Uniprot/SWISSPROT;Acc:P40749]
TBX3	T-box transcription factor TBX3 (T-box protein 3). [Source:Uniprot/SWISSPROT;Acc:P70324]
TCF4	Transcription factor 4 (Immunoglobulin transcription factor 2) (ITF-2) (MITF-2) (SL3-3 enhancer factor 2) (SEF-2) (Class A helix-loop-helix transcription factor ME2). [Source:Uniprot/SWISSPROT;Acc:Q60722]
TG	Thyroglobulin precursor. [Source:Uniprot/SWISSPROT;Acc:O08710]
THRA	Thyroid hormone receptor alpha (Nuclear receptor subfamily 1 group A member 1) (C-erbA-alpha) (c-erbA-1). [Source:Uniprot/SWISSPROT;Acc:P63058]
TIAM1	T-lymphoma invasion and metastasis-inducing protein 1 (TIAM-1). [Source:Uniprot/SWISSPROT;Acc:Q60610]
TIMP2	Metalloproteinase inhibitor 2 precursor (TIMP-2) (Tissue inhibitor of metalloproteinases 2). [Source:Uniprot/SWISSPROT;Acc:P25785]
TM9SF3	Transmembrane 9 superfamily member 3 precursor. [Source:Uniprot/SWISSPROT;Acc:Q9ET30]
TNKS2	10 days neonate cerebellum cDNA, RIKEN full-length enriched library, clone:B930018O21 product:TANKYRASE-RELATED PROTEIN homolog (Fragment). [Source:Uniprot/SPTREMBL;Acc:Q8BXH7]
TRPC4	Short transient receptor potential channel 4 (TrpC4) (Receptor- activated cation channel TRP4) (Capacitative calcium entry channel Trp4). [Source:Uniprot/SWISSPROT;Acc:Q9QUQ5]
TTR	Transthyretin precursor (Prealbumin). [Source:Uniprot/SWISSPROT;Acc:P07309]
USP1	Ubiquitin carboxyl-terminal hydrolase 1 (EC 3.1.2.15) (Ubiquitin thioesterase 1) (Ubiquitin-specific-processing protease 1) (Deubiquitinating enzyme 1). [Source:Uniprot/SWISSPROT;Acc:Q8BJQ2]
USP2	Ubiquitin carboxyl-terminal hydrolase 2 (EC 3.1.2.15) (Ubiquitin thioesterase 2) (Ubiquitin-specific-processing protease 2) (Deubiquitinating enzyme 2) (41 kDa ubiquitin-specific protease). [Source:Uniprot/SWISSPROT;Acc:O88623]
VCAN	Versican core protein precursor (Large fibroblast proteoglycan) (Chondroitin sulfate proteoglycan core protein 2) (PG-M). [Source:Uniprot/SWISSPROT;Acc:Q62059]
WFS1	Wolframin. [Source:Uniprot/SWISSPROT;Acc:P56695]
WNT2	Protein Wnt-2 precursor (IRP protein) (INT-1-related protein). [Source:Uniprot/SWISSPROT;Acc:P21552]
ZBTB16	zinc finger and BTB domain containing 16 [Source:RefSeq_peptide;Acc:NP_001028496]
ZFP106	Zinc finger protein 106 (Zfp-106) (Zinc finger protein 474) (H3a minor histocompatibility antigen) (Son of insulin receptor mutant). [Source:Uniprot/SWISSPROT;Acc:O88466]
ZFP179	zinc finger protein 179 [Source:RefSeq_peptide;Acc:NP_033574]
ZRANB2	Zinc finger Ran-binding domain-containing protein 2 (Zinc finger protein 265) (Zinc finger, splicing). [Source:Uniprot/SWISSPROT;Acc:Q9R020]
