# Supplementary material for: Meta-coexpression conservation analysis of microarray data: a "subset" approach provides insight into brain-derived neurotrophic factor regulation
Source: BMC Genomics. 2009 Sep 8;10:420. doi: 10.1186/1471-2164-10-420 (PMC2748098; doi:10.1186/1471-2164-10-420)
Supplement: Additional file 8 — g:Profiler analysis. Functional profiling of the list of BDNF-correlated genes conserved between human, mouse and rat using g:G:Profiler. For details see also . [file 1471-2164-10-420-S8.txt]

Additional file 8. g:Profiler analysis 
Functional profiling of the list of BDNF-correlated genes conserved between human, mouse and rat using g:Profiler.  For details see also http://biit.cs.ut.ee/gprofiler/


1	!	6.73e-11	7984	85	66	0.776	0.008	GO:0065007	BP	6	   biological regulation
1	!	4.00e-09	7497	85	61	0.718	0.008	GO:0050789	BP	6	    regulation of biological process
1	!	4.07e-05	654	85	12	0.141	0.018	GO:0051239	BP	6	     regulation of multicellular organismal process
1	!	4.55e-07	208	85	9	0.106	0.043	GO:0044057	BP	6	      regulation of system process
1	!	2.16e-05	1443	85	19	0.224	0.013	GO:0048518	BP	6	     positive regulation of biological process
1	!	1.54e-07	7261	85	57	0.671	0.008	GO:0050794	BP	6	     regulation of cellular process
1	!	5.35e-06	1308	85	19	0.224	0.015	GO:0048522	BP	6	      positive regulation of cellular process
1	!	6.78e-07	613	85	14	0.165	0.023	GO:0042127	BP	6	      regulation of cell proliferation
1	!	2.27e-05	12212	85	73	0.859	0.006	GO:0009987	BP	6	   cellular process
1	!	6.99e-10	4151	85	45	0.529	0.011	GO:0007154	BP	6	    cell communication
1	!	2.06e-06	577	85	13	0.153	0.023	GO:0007267	BP	6	     cell-cell signaling
1	!	3.51e-06	3796	85	36	0.424	0.009	GO:0007165	BP	6	     signal transduction
1	!	5.01e-06	1179	85	18	0.212	0.015	GO:0043687	BP	3	   post-translational protein modification
1	!	2.07e-05	2	85	2	0.024	1.000	GO:0032796	BP	9	   uropod organization
1	!	2.30e-08	3117	85	36	0.424	0.012	GO:0032502	BP	2	   developmental process
1	!	6.63e-11	2127	85	33	0.388	0.016	GO:0048856	BP	2	    anatomical structure development
1	!	1.52e-07	3840	85	39	0.459	0.010	GO:0032501	BP	2	   multicellular organismal process
1	!	3.20e-09	2466	85	33	0.388	0.013	GO:0007275	BP	2	    multicellular organismal development
1	!	2.47e-11	1926	85	32	0.376	0.017	GO:0048731	BP	2	     system development
1	!	5.27e-08	862	85	18	0.212	0.021	GO:0007399	BP	2	      nervous system development
1	!	9.04e-08	292	85	11	0.129	0.038	GO:0007167	BP	5	   enzyme linked receptor protein signaling pathway
1	!	3.56e-06	199	85	8	0.094	0.040	GO:0007169	BP	5	    transmembrane receptor protein tyrosine kinase signaling pathway
1	!	1.82e-05	71	85	5	0.059	0.070	GO:0030425	CC	7	   dendrite
1	!	2.95e-06	503	85	12	0.141	0.024	GO:0042995	CC	10	   cell projection
1	!	1.47e-07	13287	85	80	0.941	0.006	GO:0005488	MF	1	   binding
1	!	3.01e-09	7897	85	63	0.741	0.008	GO:0005515	MF	1	    protein binding
1	!	2.77e-04	76	85	5	0.059	0.066	KEGG:04520	ke	8	   Adherens junction
1	!	9.72e-05	807	85	12	0.141	0.015	MI:hsa-miR-369-3p	mi	11	   MI:hsa-miR-369-3p
1	!	1.82e-05	4678	85	43	0.506	0.009	TF:M00649_0	tf	4	   GGGGAGGG:0
1	!	1.21e-04	1653	86	20	0.233	0.012	TF:M00982_4	tf	5	   CCCGCCCCCRCCCC:4
#INFO:	PARAMETERS: sort_by_structure = 1
#INFO:	PARAMETERS: user_thr = 1.00
#INFO:	PARAMETERS: significant = 1
#INFO:	PARAMETERS: organism = hsapiens
#INFO:	PARAMETERS: analytical = 1
#INFO:	User:  g:Profiler web interface
#INFO:	Host:  ronk1.at.mt.ut.ee
#INFO:	Time:  2009-4-8  21:26:29 
#WARNING:	Gene N/A in query [1/49] is not recognized, skipping!
#INFO:	QUERY:	ANGPT1	ANGPT1	Angiopoietin-1 Precursor (ANG-1) [Source:UniProtKB/Swiss-Prot;Acc:Q15389]
#INFO:	QUERY:	ARP21_HUMAN	ARPP-21	cAMP-regulated phosphoprotein 21 (ARPP-21)(Thymocyte cAMP-regulated phosphoprotein) [Source:UniProtKB/Swiss-Prot;Acc:Q9UBL0]
#INFO:	QUERY:	ATF3	ATF3	Cyclic AMP-dependent transcription factor ATF-3 (Activating transcription factor 3) [Source:UniProtKB/Swiss-Prot;Acc:P18847]
#INFO:	QUERY:	ATP1A2	ATP1A2	Sodium/potassium-transporting ATPase subunit alpha-2 Precursor (Sodium pump subunit alpha-2)(EC 3.6.3.9)(Na(+)/K(+) ATPase alpha-2 subunit) [Source:UniProtKB/Swiss-Prot;Acc:P50993]
#INFO:	QUERY:	ATP1B1	ATP1B1	Sodium/potassium-transporting ATPase subunit beta-1 (Sodium/potassium-dependent ATPase subunit beta-1) [Source:UniProtKB/Swiss-Prot;Acc:P05026]
#INFO:	QUERY:	BAIAP2	BAIAP2	Brain-specific angiogenesis inhibitor 1-associated protein 2 (BAI1-associated protein 2)(BAI-associated protein 2)(Protein BAP2)(Insulin receptor substrate p53)(Insulin receptor substrate protein of 53 kDa)(IRSp53)(Insulin receptor substrate p53/p58)(IRSp53/58)(IRS-58)(Fas ligand-associated factor 3)(FLAF3) [Source:UniProtKB/Swiss-Prot;Acc:Q9UQB8]
#INFO:	QUERY:	BASP1	BASP1	Brain acid soluble protein 1 (BASP1 protein)(Neuronal axonal membrane protein NAP-22)(22 kDa neuronal tissue-enriched acidic protein) [Source:UniProtKB/Swiss-Prot;Acc:P80723]
#INFO:	QUERY:	BDNF	BDNF	Brain-derived neurotrophic factor Precursor (BDNF)(Abrineurin) [Source:UniProtKB/Swiss-Prot;Acc:P23560]
#INFO:	QUERY:	XIAP	XIAP	Baculoviral IAP repeat-containing protein 4 (EC 6.3.2.-)(E3 ubiquitin-protein ligase XIAP)(Inhibitor of apoptosis protein 3)(X-linked inhibitor of apoptosis protein)(X-linked IAP)(IAP-like protein)(HILP) [Source:UniProtKB/Swiss-Prot;Acc:P98170]
#INFO:	QUERY:	CAMK2D	CAMK2D	Calcium/calmodulin-dependent protein kinase type II delta chain (CaM-kinase II delta chain)(CaM kinase II subunit delta)(CaMK-II subunit delta)(EC 2.7.11.17) [Source:UniProtKB/Swiss-Prot;Acc:Q13557]
#INFO:	QUERY:	CCND2	CCND2	G1/S-specific cyclin-D2  [Source:UniProtKB/Swiss-Prot;Acc:P30279]
#INFO:	QUERY:	CD44	CD44	CD44 antigen Precursor (Phagocytic glycoprotein I)(PGP-I)(PGP-1)(HUTCH-I)(Extracellular matrix receptor III)(ECMR-III)(GP90 lymphocyte homing/adhesion receptor)(Hermes antigen)(Hyaluronate receptor)(Heparan sulfate proteoglycan)(Epican)(CDw44)(CD44 antigen) [Source:UniProtKB/Swiss-Prot;Acc:P16070]
#INFO:	QUERY:	COL11A1	COL11A1	Collagen alpha-1(XI) chain Precursor  [Source:UniProtKB/Swiss-Prot;Acc:P12107]
#INFO:	QUERY:	COL4A5	COL4A5	Collagen alpha-5(IV) chain Precursor  [Source:UniProtKB/Swiss-Prot;Acc:P29400]
#INFO:	QUERY:	CORO1A	CORO1A	Coronin-1A (Coronin-like protein p57)(Coronin-like protein A)(Clipin-A)(Tryptophan aspartate-containing coat protein)(TACO) [Source:UniProtKB/Swiss-Prot;Acc:P31146]
#INFO:	QUERY:	CPD	CPD	Carboxypeptidase D Precursor (EC 3.4.17.22)(Metallocarboxypeptidase D)(gp180) [Source:UniProtKB/Swiss-Prot;Acc:O75976]
#INFO:	QUERY:	CREM	CREM	cAMP-responsive element modulator (Inducible cAMP early repressor)(ICER) [Source:UniProtKB/Swiss-Prot;Acc:Q03060]
#INFO:	QUERY:	CUGBP2	CUGBP2	CUG-BP- and ETR-3-like factor 2 (CELF-2)(Bruno-like protein 3)(RNA-binding protein BRUNOL-3)(CUG triplet repeat RNA-binding protein 2)(CUG-BP2)(ELAV-type RNA-binding protein 3)(ETR-3)(Neuroblastoma apoptosis-related RNA-binding protein)(hNAPOR) [Source:UniProtKB/Swiss-Prot;Acc:O95319]
#INFO:	QUERY:	CXCL5	CXCL5	C-X-C motif chemokine 5 Precursor (Small-inducible cytokine B5)(Epithelial-derived neutrophil-activating protein 78)(Neutrophil-activating peptide ENA-78)(ENA-78(1-78)) [Contains ENA-78(8-78);ENA-78(9-78)] [Source:UniProtKB/Swiss-Prot;Acc:P42830]
#INFO:	QUERY:	CYR61	CYR61	Protein CYR61 Precursor (Cysteine-rich angiogenic inducer 61)(Insulin-like growth factor-binding protein 10)(Protein GIG1) [Source:UniProtKB/Swiss-Prot;Acc:O00622]
#INFO:	QUERY:	DBC1	DBC1	Deleted in bladder cancer protein 1 Precursor (Protein FAM5A) [Source:UniProtKB/Swiss-Prot;Acc:O60477]
#INFO:	QUERY:	DBN1	DBN1	Drebrin (Developmentally-regulated brain protein) [Source:UniProtKB/Swiss-Prot;Acc:Q16643]
#INFO:	QUERY:	DCN	DCN	Decorin Precursor (Bone proteoglycan II)(PG-S2)(PG40) [Source:UniProtKB/Swiss-Prot;Acc:P07585]
#INFO:	QUERY:	DLGAP4	DLGAP4	Disks large-associated protein 4 (DAP-4)(SAP90/PSD-95-associated protein 4)(SAPAP-4)(PSD-95/SAP90-binding protein 4) [Source:UniProtKB/Swiss-Prot;Acc:Q9Y2H0]
#INFO:	QUERY:	DUSP1	DUSP1	Dual specificity protein phosphatase 1 (EC 3.1.3.48)(EC 3.1.3.16)(MAP kinase phosphatase 1)(MKP-1)(Protein-tyrosine phosphatase CL100)(Dual specificity protein phosphatase hVH1) [Source:UniProtKB/Swiss-Prot;Acc:P28562]
#INFO:	QUERY:	DUSP6	DUSP6	Dual specificity protein phosphatase 6 (EC 3.1.3.48)(EC 3.1.3.16)(Mitogen-activated protein kinase phosphatase 3)(MAP kinase phosphatase 3)(MKP-3)(Dual specificity protein phosphatase PYST1) [Source:UniProtKB/Swiss-Prot;Acc:Q16828]
#INFO:	QUERY:	EGR1	EGR1	Early growth response protein 1 (EGR-1)(Protein Krox-24)(Transcription factor Zif268)(Nerve growth factor-induced protein A)(NGFI-A)(Transcription factor ETR103)(Zinc finger protein 225)(AT225) [Source:UniProtKB/Swiss-Prot;Acc:P18146]
#INFO:	QUERY:	EPHA4	EPHA4	Ephrin type-A receptor 4 Precursor (EC 2.7.10.1)(Tyrosine-protein kinase receptor SEK)(Receptor protein-tyrosine kinase HEK8)(Tyrosine-protein kinase TYRO1) [Source:UniProtKB/Swiss-Prot;Acc:P54764]
#INFO:	QUERY:	EPHA5	EPHA5	Ephrin type-A receptor 5 Precursor (EC 2.7.10.1)(Tyrosine-protein kinase receptor EHK-1)(EPH homology kinase 1)(Receptor protein-tyrosine kinase HEK7) [Source:UniProtKB/Swiss-Prot;Acc:P54756]
#INFO:	QUERY:	EPHA7	EPHA7	Ephrin type-A receptor 7 Precursor (EC 2.7.10.1)(Tyrosine-protein kinase receptor EHK-3)(EPH homology kinase 3)(Receptor protein-tyrosine kinase HEK11) [Source:UniProtKB/Swiss-Prot;Acc:Q15375]
#INFO:	QUERY:	FAM131A	FAM131A	Protein FAM131A Precursor  [Source:UniProtKB/Swiss-Prot;Acc:Q6UXB0]
#INFO:	QUERY:	FGF13	FGF13	Fibroblast growth factor 13 (FGF-13)(Fibroblast growth factor homologous factor 2)(FHF-2) [Source:UniProtKB/Swiss-Prot;Acc:Q92913]
#INFO:	QUERY:	FGFR1	FGFR1	Basic fibroblast growth factor receptor 1 Precursor (FGFR-1)(bFGF-R)(EC 2.7.10.1)(Fms-like tyrosine kinase 2)(c-fgr)(CD331 antigen) [Source:UniProtKB/Swiss-Prot;Acc:P11362]
#INFO:	QUERY:	FREQ	FREQ	Neuronal calcium sensor 1 (NCS-1)(Frequenin homolog)(Frequenin-like protein)(Frequenin-like ubiquitous protein) [Source:UniProtKB/Swiss-Prot;Acc:P62166]
#INFO:	QUERY:	GAS6	GAS6	Growth arrest-specific protein 6 Precursor (GAS-6)(AXL receptor tyrosine kinase ligand) [Source:UniProtKB/Swiss-Prot;Acc:Q14393]
#INFO:	QUERY:	GRIA3	GRIA3	Glutamate receptor 3 Precursor (GluR-3)(GluR-C)(GluR-K3)(Glutamate receptor ionotropic, AMPA 3)(AMPA-selective glutamate receptor 3) [Source:UniProtKB/Swiss-Prot;Acc:P42263]
#INFO:	QUERY:	HN1	HN1	Hematological and neurological expressed 1 protein (Androgen-regulated protein 2) [Source:UniProtKB/Swiss-Prot;Acc:Q9UK76]
#INFO:	QUERY:	IGFBP5	IGFBP5	Insulin-like growth factor-binding protein 5 Precursor (IGF-binding protein 5)(IGFBP-5)(IBP-5) [Source:UniProtKB/Swiss-Prot;Acc:P24593]
#INFO:	QUERY:	IL6ST	IL6ST	Interleukin-6 receptor subunit beta Precursor (IL-6R-beta)(Interleukin-6 signal transducer)(Membrane glycoprotein 130)(gp130)(CDw130)(Oncostatin-M receptor alpha subunit)(CD130 antigen) [Source:UniProtKB/Swiss-Prot;Acc:P40189]
#INFO:	QUERY:	IRS2	IRS2	Insulin receptor substrate 2 (IRS-2) [Source:UniProtKB/Swiss-Prot;Acc:Q9Y4H2]
#INFO:	QUERY:	KALRN	KALRN	Kalirin (EC 2.7.11.1)(Huntingtin-associated protein-interacting protein)(Protein Duo)(Serine/threonine kinase with Dbl- and pleckstrin homology domain) [Source:UniProtKB/Swiss-Prot;Acc:O60229]
#INFO:	QUERY:	KCND2	KCND2	Potassium voltage-gated channel subfamily D member 2 (Voltage-gated potassium channel subunit Kv4.2) [Source:UniProtKB/Swiss-Prot;Acc:Q9NZV8]
#INFO:	QUERY:	KLF10	KLF10	Krueppel-like factor 10 (Transforming growth factor-beta-inducible early growth response protein 1)(TGFB-inducible early growth response protein 1)(TIEG-1)(EGR-alpha) [Source:UniProtKB/Swiss-Prot;Acc:Q13118]
#INFO:	QUERY:	LMO7	LMO7	LIM domain only protein 7 (LOMP)(F-box only protein 20) [Source:UniProtKB/Swiss-Prot;Acc:Q8WWI1]
#INFO:	QUERY:	MAN1A1	MAN1A1	Mannosyl-oligosaccharide 1,2-alpha-mannosidase IA (EC 3.2.1.113)(Processing alpha-1,2-mannosidase IA)(Alpha-1,2-mannosidase IA)(Mannosidase alpha class 1A member 1)(Man(9)-alpha-mannosidase)(Man9-mannosidase) [Source:UniProtKB/Swiss-Prot;Acc:P33908]
#INFO:	QUERY:	MBP	MBP	Myelin basic protein (MBP)(Myelin A1 protein)(Myelin membrane encephalitogenic protein) [Source:UniProtKB/Swiss-Prot;Acc:P02686]
#INFO:	QUERY:	MDM2	MDM2	E3 ubiquitin-protein ligase Mdm2 (EC 6.3.2.-)(p53-binding protein Mdm2)(Oncoprotein Mdm2)(Double minute 2 protein)(Hdm2) [Source:UniProtKB/Swiss-Prot;Acc:Q00987]
#INFO:	QUERY:	MYH9	MYH9	Myosin-9 (Myosin heavy chain 9)(Myosin heavy chain, non-muscle IIa)(Non-muscle myosin heavy chain IIa)(NMMHC II-a)(NMMHC-IIA)(Cellular myosin heavy chain, type A)(Non-muscle myosin heavy chain-A)(NMMHC-A) [Source:UniProtKB/Swiss-Prot;Acc:P35579]
#INFO:	QUERY:	N/A	N/A	N/A
#INFO:	QUERY:	NEFL	NEFL	Neurofilament light polypeptide (NF-L)(Neurofilament triplet L protein)(68 kDa neurofilament protein) [Source:UniProtKB/Swiss-Prot;Acc:P07196]
#INFO:	QUERY:	NEUROD6	NEUROD6	Neurogenic differentiation factor 6 (NeuroD6)(Protein atonal homolog 2) [Source:UniProtKB/Swiss-Prot;Acc:Q96NK8]
#INFO:	QUERY:	NFIA	NFIA	Nuclear factor 1 A-type (Nuclear factor 1/A)(NF1-A)(NFI-A)(NF-I/A)(CCAAT-box-binding transcription factor)(CTF)(TGGCA-binding protein) [Source:UniProtKB/Swiss-Prot;Acc:Q12857]
#INFO:	QUERY:	NPTX1	NPTX1	Neuronal pentraxin-1 Precursor (NP1)(Neuronal pentraxin I)(NP-I) [Source:UniProtKB/Swiss-Prot;Acc:Q15818]
#INFO:	QUERY:	NPTXR	NPTXR	Neuronal pentraxin receptor  [Source:UniProtKB/Swiss-Prot;Acc:O95502]
#INFO:	QUERY:	NR4A2	NR4A2	Nuclear receptor subfamily 4 group A member 2 (Orphan nuclear receptor NURR1)(Immediate-early response protein NOT)(Transcriptionally-inducible nuclear receptor) [Source:UniProtKB/Swiss-Prot;Acc:P43354]
#INFO:	QUERY:	NTRK2	NTRK2	BDNF/NT-3 growth factors receptor Precursor (EC 2.7.10.1)(Neurotrophic tyrosine kinase receptor type 2)(TrkB tyrosine kinase)(GP145-TrkB)(Trk-B) [Source:UniProtKB/Swiss-Prot;Acc:Q16620]
#INFO:	QUERY:	ODZ2	ODZ2	Teneurin-2 (Ten-2)(Tenascin-M2)(Ten-m2)(Protein Odd Oz/ten-m homolog 2) [Source:UniProtKB/Swiss-Prot;Acc:Q9NT68]
#INFO:	QUERY:	OLFM1	OLFM1	Noelin Precursor (Neuronal olfactomedin-related ER localized protein)(Olfactomedin-1) [Source:UniProtKB/Swiss-Prot;Acc:Q99784]
#INFO:	QUERY:	PCSK1	PCSK1	Neuroendocrine convertase 1 Precursor (NEC 1)(EC 3.4.21.93)(Prohormone convertase 1)(Proprotein convertase 1)(PC1) [Source:UniProtKB/Swiss-Prot;Acc:P29120]
#INFO:	QUERY:	PCSK2	PCSK2	Neuroendocrine convertase 2 Precursor (NEC 2)(EC 3.4.21.94)(Prohormone convertase 2)(Proprotein convertase 2)(PC2)(KEX2-like endoprotease 2) [Source:UniProtKB/Swiss-Prot;Acc:P16519]
#INFO:	QUERY:	PDE4B	PDE4B	cAMP-specific 3',5'-cyclic phosphodiesterase 4B (EC 3.1.4.17)(DPDE4)(PDE32) [Source:UniProtKB/Swiss-Prot;Acc:Q07343]
#INFO:	QUERY:	PENK	PENK	Proenkephalin A Precursor [Contains Synenkephalin;Met-enkephalin(Opioid growth factor)(OGF);Met-enkephalin-Arg-Gly-Leu;Leu-enkephalin;Met-enkephalin-Arg-Phe] [Source:UniProtKB/Swiss-Prot;Acc:P01210]
#INFO:	QUERY:	PLAGL1	PLAGL1	Zinc finger protein PLAGL1 (Pleiomorphic adenoma-like protein 1)(Tumor supressor ZAC)(Lost on transformation 1)(LOT-1) [Source:UniProtKB/Swiss-Prot;Acc:Q9UM63]
#INFO:	QUERY:	PLAUR	PLAUR	Urokinase plasminogen activator surface receptor Precursor (uPAR)(U-PAR)(Monocyte activation antigen Mo3)(CD87 antigen) [Source:UniProtKB/Swiss-Prot;Acc:Q03405]
#INFO:	QUERY:	PPP3CA	PPP3CA	Serine/threonine-protein phosphatase 2B catalytic subunit alpha isoform (EC 3.1.3.16)(Calmodulin-dependent calcineurin A subunit alpha isoform)(CAM-PRP catalytic subunit) [Source:UniProtKB/Swiss-Prot;Acc:Q08209]
#INFO:	QUERY:	PRKAG2	PRKAG2	5'-AMP-activated protein kinase subunit gamma-2 (AMPK gamma-2 chain)(AMPK gamma2)(H91620p) [Source:UniProtKB/Swiss-Prot;Acc:Q9UGJ0]
#INFO:	QUERY:	PRKCB	PRKCB	Protein kinase C beta type (PKC-beta)(PKC-B)(EC 2.7.11.13) [Source:UniProtKB/Swiss-Prot;Acc:P05771]
#INFO:	QUERY:	PRKCE	PRKCE	Protein kinase C epsilon type (EC 2.7.11.13)(nPKC-epsilon) [Source:UniProtKB/Swiss-Prot;Acc:Q02156]
#INFO:	QUERY:	PRSS23	PRSS23	Serine protease 23 Precursor (EC 3.4.21.-)(Putative secreted protein ZSIG13) [Source:UniProtKB/Swiss-Prot;Acc:O95084]
#INFO:	QUERY:	PTGS2	PTGS2	Prostaglandin G/H synthase 2 Precursor (EC 1.14.99.1)(Cyclooxygenase-2)(COX-2)(Prostaglandin-endoperoxide synthase 2)(Prostaglandin H2 synthase 2)(PGH synthase 2)(PGHS-2)(PHS II) [Source:UniProtKB/Swiss-Prot;Acc:P35354]
#INFO:	QUERY:	PTPRF	PTPRF	Receptor-type tyrosine-protein phosphatase F Precursor (EC 3.1.3.48)(LAR protein)(Leukocyte antigen related) [Source:UniProtKB/Swiss-Prot;Acc:P10586]
#INFO:	QUERY:	PURA	PURA	Transcriptional activator protein Pur-alpha (Purine-rich single-stranded DNA-binding protein alpha) [Source:UniProtKB/Swiss-Prot;Acc:Q00577]
#INFO:	QUERY:	PVRL3	PVRL3	Poliovirus receptor-related protein 3 Precursor (Nectin-3)(CDw113)(CD113 antigen) [Source:UniProtKB/Swiss-Prot;Acc:Q9NQS3]
#INFO:	QUERY:	RGS4	RGS4	Regulator of G-protein signaling 4 (RGS4)(RGP4) [Source:UniProtKB/Swiss-Prot;Acc:P49798]
#INFO:	QUERY:	SCG2	SCG2	Secretogranin-2 Precursor (Secretogranin II)(SgII)(Chromogranin-C) [Contains Secretoneurin(SN)] [Source:UniProtKB/Swiss-Prot;Acc:P13521]
#INFO:	QUERY:	SERPINE1	SERPINE1	Plasminogen activator inhibitor 1 Precursor (PAI-1)(PAI)(Endothelial plasminogen activator inhibitor) [Source:UniProtKB/Swiss-Prot;Acc:P05121]
#INFO:	QUERY:	SLC4A7	SLC4A7	Sodium bicarbonate cotransporter 3 (Sodium bicarbonate cotransporter 2)(Sodium bicarbonate cotransporter 2b)(Bicarbonate transporter)(Solute carrier family 4 member 7) [Source:UniProtKB/Swiss-Prot;Acc:Q9Y6M7]
#INFO:	QUERY:	SMARCA4	SMARCA4	Probable global transcription activator SNF2L4 (EC 3.6.1.-)(ATP-dependent helicase SMARCA4)(SNF2-beta)(BRG-1 protein)(Mitotic growth and transcription activator)(Brahma protein homolog 1)(SWI/SNF-related matrix-associated actin-dependent regulator of chromatin subfamily A member 4) [Source:UniProtKB/Swiss-Prot;Acc:P51532]
#INFO:	QUERY:	SNCA	SNCA	Alpha-synuclein (Non-A beta component of AD amyloid)(Non-A4 component of amyloid precursor)(NACP) [Source:UniProtKB/Swiss-Prot;Acc:P37840]
#INFO:	QUERY:	TBX3	TBX3	T-box transcription factor TBX3 (T-box protein 3) [Source:UniProtKB/Swiss-Prot;Acc:O15119]
#INFO:	QUERY:	TCF4	TCF4	Transcription factor 4 (Immunoglobulin transcription factor 2)(ITF-2)(SL3-3 enhancer factor 2)(SEF-2) [Source:UniProtKB/Swiss-Prot;Acc:P15884]
#INFO:	QUERY:	THRA	THRA	Thyroid hormone receptor alpha (Nuclear receptor subfamily 1 group A member 1)(C-erbA-alpha)(c-erbA-1)(EAR-7)(EAR7) [Source:UniProtKB/Swiss-Prot;Acc:P10827]
#INFO:	QUERY:	TRPC4	TRPC4	Short transient receptor potential channel 4 (TrpC4)(Trp-related protein 4)(hTrp-4)(hTrp4) [Source:UniProtKB/Swiss-Prot;Acc:Q9UBN4]
#INFO:	QUERY:	USP2	USP2	Ubiquitin carboxyl-terminal hydrolase 2 (EC 3.1.2.15)(Ubiquitin thioesterase 2)(Ubiquitin-specific-processing protease 2)(Deubiquitinating enzyme 2)(41 kDa ubiquitin-specific protease) [Source:UniProtKB/Swiss-Prot;Acc:O75604]
#INFO:	QUERY:	VCAN	CSPG2	Versican core protein Precursor (Large fibroblast proteoglycan)(Chondroitin sulfate proteoglycan core protein 2)(PG-M)(Glial hyaluronate-binding protein)(GHAP) [Source:UniProtKB/Swiss-Prot;Acc:P13611]
#INFO:	QUERY:	ZFP106	ZFP106	Zinc finger protein 106 homolog (Zfp-106)(Zinc finger protein 474) [Source:UniProtKB/Swiss-Prot;Acc:Q9H2Y7]


g:Profiler 2005-2008
