# Supplementary material for: Meta-coexpression conservation analysis of microarray data: a "subset" approach provides insight into brain-derived neurotrophic factor regulation
Source: BMC Genomics. 2009 Sep 8;10:420. doi: 10.1186/1471-2164-10-420 (PMC2748098; doi:10.1186/1471-2164-10-420)
Supplement: Additional file 9 — iHOP references. Interactions between conserved correlated genes in human and mouse (URL links to the literature cited in iHOP). [file 1471-2164-10-420-S9.xls]

## Sheet: iHOP references
Additional file 9. iHOP references
Interactions between conserved correlated genes in human and mouse (URL links to the literature cited in iHOP).
Human
A_iHOP_ID	A_ORG_ID	A_SYMBOL	B_iHOP_ID	B_ORG_ID	B_SYMBOL	PMID	LINK
89380	1	CYR61	87925	1	EGR1		http://www.ihop-net.org/UniPub/iHOP/gs/89380.html?ID=87925
87925	1	EGR1	90877	1	PCSK2		http://www.ihop-net.org/UniPub/iHOP/gs/87925.html?ID=90877
87632	1	DBC1	91070	1	PLAUR		http://www.ihop-net.org/UniPub/iHOP/gs/87632.html?ID=91070
86591	1	ATF3	87925	1	EGR1		http://www.ihop-net.org/UniPub/iHOP/gs/86591.html?ID=87925
87041	1	CD44	91466	1	PTGS2		http://www.ihop-net.org/UniPub/iHOP/gs/87041.html?ID=91466
86977	1	CCND2	87828	1	DUSP6		http://www.ihop-net.org/UniPub/iHOP/gs/86977.html?ID=87828
86591	1	ATF3	87823	1	DUSP1		http://www.ihop-net.org/UniPub/iHOP/gs/86591.html?ID=87823
87925	1	EGR1	92714	1	KLF10		http://www.ihop-net.org/UniPub/iHOP/gs/87925.html?ID=92714
86591	1	ATF3	93423	1	SCG2		http://www.ihop-net.org/UniPub/iHOP/gs/86591.html?ID=93423
87823	1	DUSP1	87828	1	DUSP6		http://www.ihop-net.org/UniPub/iHOP/gs/87823.html?ID=87828
91308	1	PRKCB1	87925	1	EGR1		http://www.ihop-net.org/UniPub/iHOP/gs/91308.html?ID=87925
86591	1	ATF3	87646	1	DCN		http://www.ihop-net.org/UniPub/iHOP/gs/86591.html?ID=87646
89380	1	CYR61	87823	1	DUSP1		http://www.ihop-net.org/UniPub/iHOP/gs/89380.html?ID=87823
91308	1	PRKCB1	86977	1	CCND2		http://www.ihop-net.org/UniPub/iHOP/gs/91308.html?ID=86977
87823	1	DUSP1	87423	1	CREM		http://www.ihop-net.org/UniPub/iHOP/gs/87823.html?ID=87423
91308	1	PRKCB1	86413	1	ANGPT1		http://www.ihop-net.org/UniPub/iHOP/gs/91308.html?ID=86413
86591	1	ATF3	90034	1	MDM2		http://www.ihop-net.org/UniPub/iHOP/gs/86591.html?ID=90034
91466	1	PTGS2	87423	1	CREM		http://www.ihop-net.org/UniPub/iHOP/gs/91466.html?ID=87423
101442	1	ODZ2	86977	1	CCND2		http://www.ihop-net.org/UniPub/iHOP/gs/101442.html?ID=86977
86977	1	CCND2	91710	1	RGS4		http://www.ihop-net.org/UniPub/iHOP/gs/86977.html?ID=91710
87041	1	CD44	89999	1	MBP		http://www.ihop-net.org/UniPub/iHOP/gs/87041.html?ID=89999
86591	1	ATF3	87423	1	CREM		http://www.ihop-net.org/UniPub/iHOP/gs/86591.html?ID=87423
86591	1	ATF3	90700	1	NR4A2		http://www.ihop-net.org/UniPub/iHOP/gs/86591.html?ID=90700
87823	1	DUSP1	86977	1	CCND2		http://www.ihop-net.org/UniPub/iHOP/gs/87823.html?ID=86977
86591	1	ATF3	89380	1	CYR61		http://www.ihop-net.org/UniPub/iHOP/gs/86591.html?ID=89380
88206	1	FGFR1	86977	1	CCND2		http://www.ihop-net.org/UniPub/iHOP/gs/88206.html?ID=86977
87823	1	DUSP1	91710	1	RGS4		http://www.ihop-net.org/UniPub/iHOP/gs/87823.html?ID=91710
86591	1	ATF3	90811	1	SERPINE1		http://www.ihop-net.org/UniPub/iHOP/pm/10827898.html?nr=6
92061	1	CXCL5	95540	1	OLFM1		http://www.ihop-net.org/UniPub/iHOP/gs/92061.html?ID=95540
86591	1	ATF3	92268	1	SMARCA4		http://www.ihop-net.org/UniPub/iHOP/gs/86591.html?ID=92268
86591	1	ATF3	90929	1	PENK		http://www.ihop-net.org/UniPub/iHOP/gs/86591.html?ID=90929
87925	1	EGR1	87041	1	CD44		http://www.ihop-net.org/UniPub/iHOP/gs/87925.html?ID=87041
87041	1	CD44	88206	1	FGFR1		http://www.ihop-net.org/UniPub/iHOP/gs/87041.html?ID=88206
87041	1	CD44	92268	1	SMARCA4		http://www.ihop-net.org/UniPub/iHOP/gs/87041.html?ID=92268
90877	1	PCSK2	86977	1	CCND2		http://www.ihop-net.org/UniPub/iHOP/gs/90877.html?ID=86977
92061	1	CXCL5	91466	1	PTGS2		http://www.ihop-net.org/UniPub/iHOP/gs/92061.html?ID=91466
87823	1	DUSP1	91466	1	PTGS2		http://www.ihop-net.org/UniPub/iHOP/gs/87823.html?ID=91466
87925	1	EGR1	87828	1	DUSP6		http://www.ihop-net.org/UniPub/iHOP/gs/87925.html?ID=87828
86460	1	BIRC4	91466	1	PTGS2		http://www.ihop-net.org/UniPub/iHOP/gs/86460.html?ID=91466
87828	1	DUSP6	91710	1	RGS4		http://www.ihop-net.org/UniPub/iHOP/gs/87828.html?ID=91710
89455	1	IL6ST	91466	1	PTGS2		http://www.ihop-net.org/UniPub/iHOP/gs/89455.html?ID=91466
90875	1	PCSK1	93423	1	SCG2		http://www.ihop-net.org/UniPub/iHOP/gs/90875.html?ID=93423
87925	1	EGR1	91466	1	PTGS2		http://www.ihop-net.org/UniPub/iHOP/gs/87925.html?ID=91466
90875	1	PCSK1	90929	1	PENK		http://www.ihop-net.org/UniPub/iHOP/gs/90875.html?ID=90929
90687	1	NTRK2	91509	1	PTPRF		http://www.ihop-net.org/UniPub/iHOP/gs/90687.html?ID=91509
88004	1	EPHA4	88006	1	EPHA7		http://www.ihop-net.org/UniPub/iHOP/gs/88004.html?ID=88006
91070	1	PLAUR	90811	1	SERPINE1		http://www.ihop-net.org/UniPub/iHOP/gs/91070.html?ID=90811
91070	1	PLAUR	91308	1	PRKCB1		http://www.ihop-net.org/UniPub/iHOP/gs/91070.html?ID=91308
91466	1	PTGS2	90034	1	MDM2		http://www.ihop-net.org/UniPub/iHOP/gs/91466.html?ID=90034
87925	1	EGR1	91710	1	RGS4		http://www.ihop-net.org/UniPub/iHOP/gs/87925.html?ID=91710
87925	1	EGR1	90811	1	SERPINE1		http://www.ihop-net.org/UniPub/iHOP/gs/87925.html?ID=90811
90700	1	NR4A2	91466	1	PTGS2		http://www.ihop-net.org/UniPub/iHOP/gs/90700.html?ID=91466
89999	1	MBP	91530	1	PURA		http://www.ihop-net.org/UniPub/iHOP/gs/89999.html?ID=91530
89377	1	IGFBP5	91070	1	PLAUR		http://www.ihop-net.org/UniPub/iHOP/gs/89377.html?ID=91070
90533	1	NEFL	91530	1	PURA		http://www.ihop-net.org/UniPub/iHOP/gs/90533.html?ID=91530
90687	1	NTRK2	88206	1	FGFR1		http://www.ihop-net.org/UniPub/iHOP/gs/90687.html?ID=88206
92293	1	SNCA	91466	1	PTGS2		http://www.ihop-net.org/UniPub/iHOP/gs/92293.html?ID=91466
90811	1	SERPINE1	91308	1	PRKCB1		http://www.ihop-net.org/UniPub/iHOP/gs/90811.html?ID=91308
93423	1	SCG2	90877	1	PCSK2		http://www.ihop-net.org/UniPub/iHOP/gs/93423.html?ID=90877
90034	1	MDM2	92268	1	SMARCA4		http://www.ihop-net.org/UniPub/iHOP/gs/90034.html?ID=92268
92293	1	SNCA	90700	1	NR4A2		http://www.ihop-net.org/UniPub/iHOP/gs/92293.html?ID=90700
86737	1	BDNF	88206	1	FGFR1		http://www.ihop-net.org/UniPub/iHOP/gs/86737.html?ID=88206
86737	1	BDNF	89377	1	IGFBP5		http://www.ihop-net.org/UniPub/iHOP/gs/86737.html?ID=89377
86737	1	BDNF	91710	1	RGS4		http://www.ihop-net.org/UniPub/iHOP/gs/86737.html?ID=91710
86737	1	BDNF	91509	1	PTPRF		http://www.ihop-net.org/UniPub/iHOP/gs/86737.html?ID=91509
86737	1	BDNF	87925	1	EGR1		http://www.ihop-net.org/UniPub/iHOP/gs/86737.html?ID=87925
86737	1	BDNF	92293	1	SNCA		http://www.ihop-net.org/UniPub/iHOP/gs/86737.html?ID=92293
86737	1	BDNF	90700	1	NR4A2		http://www.ihop-net.org/UniPub/iHOP/gs/86737.html?ID=90700
86737	1	BDNF	89999	1	MBP		http://www.ihop-net.org/UniPub/iHOP/gs/86737.html?ID=89999
86737	1	BDNF	92574	1	TCF4		http://www.ihop-net.org/UniPub/iHOP/gs/86737.html?ID=92574
86737	1	BDNF	90811	1	SERPINE1		http://www.ihop-net.org/UniPub/iHOP/gs/86737.html?ID=90811
86737	1	BDNF	90687	1	NTRK2		http://www.ihop-net.org/UniPub/iHOP/gs/86737.html?ID=90687
Mouse
A_iHOP_ID	A_ORG_ID	A_SYMBOL	B_iHOP_ID	B_ORG_ID	B_SYMBOL	PMID	LINK
120297	2	Vcan	123427	2	Pcsk1		http://www.ihop-net.org/UniPub/iHOP/gs/120297.html?ID=123427
123428	2	Pcsk2	123427	2	Pcsk1		http://www.ihop-net.org/UniPub/iHOP/gs/123428.html?ID=123427
124510	2	Cxcl5	122004	2	Il6st		http://www.ihop-net.org/UniPub/iHOP/gs/124510.html?ID=122004
124510	2	Cxcl5	123837	2	Ptgs2		http://www.ihop-net.org/UniPub/iHOP/gs/124510.html?ID=123837
120297	2	Vcan	121007	2	Fgfr1		http://www.ihop-net.org/UniPub/iHOP/gs/120297.html?ID=121007
137630	2	Nptxr	123201	2	Nptx1		http://www.ihop-net.org/UniPub/iHOP/gs/137630.html?ID=123201
119680	2	Bdnf	123427	2	Pcsk1		http://www.ihop-net.org/UniPub/iHOP/gs/119680.html?ID=123427
120417	2	Dcn	123856	2	Dusp1		http://www.ihop-net.org/UniPub/iHOP/gs/120417.html?ID=123856
123856	2	Dusp1	119680	2	Bdnf		http://www.ihop-net.org/UniPub/iHOP/gs/123856.html?ID=119680
123837	2	Ptgs2	123427	2	Pcsk1		http://www.ihop-net.org/UniPub/iHOP/gs/123837.html?ID=123427
123837	2	Ptgs2	123856	2	Dusp1		http://www.ihop-net.org/UniPub/iHOP/gs/123837.html?ID=123856
123571	2	Prkce	123427	2	Pcsk1		http://www.ihop-net.org/UniPub/iHOP/gs/123571.html?ID=123427
120297	2	Vcan	122700	2	Mbp		http://www.ihop-net.org/UniPub/iHOP/gs/120297.html?ID=122700
119494	2	Birc4	119680	2	Bdnf		http://www.ihop-net.org/UniPub/iHOP/gs/119494.html?ID=119680
120297	2	Vcan	120417	2	Dcn		http://www.ihop-net.org/UniPub/iHOP/gs/120297.html?ID=120417
124510	2	Cxcl5	123571	2	Prkce		http://www.ihop-net.org/UniPub/iHOP/gs/124510.html?ID=123571
119680	2	Bdnf	123201	2	Nptx1		http://www.ihop-net.org/UniPub/iHOP/gs/119680.html?ID=123201
123237	2	Ntrk2	124739	2	Snca		http://www.ihop-net.org/UniPub/iHOP/gs/123237.html?ID=124739
124510	2	Cxcl5	119680	2	Bdnf		http://www.ihop-net.org/UniPub/iHOP/gs/124510.html?ID=119680
123604	2	Plaur	123427	2	Pcsk1		http://www.ihop-net.org/UniPub/iHOP/gs/123604.html?ID=123427
124464	2	Scg2	123427	2	Pcsk1		http://www.ihop-net.org/UniPub/iHOP/gs/124464.html?ID=123427
123237	2	Ntrk2	119680	2	Bdnf		http://www.ihop-net.org/UniPub/iHOP/gs/123237.html?ID=119680
124510	2	Cxcl5	120079	2	Coro1a		http://www.ihop-net.org/UniPub/iHOP/gs/124510.html?ID=120079
124510	2	Cxcl5	120755	2	Egr1		http://www.ihop-net.org/UniPub/iHOP/gs/124510.html?ID=120755
119680	2	Bdnf	122700	2	Mbp		http://www.ihop-net.org/UniPub/iHOP/gs/119680.html?ID=122700
124510	2	Cxcl5	120417	2	Dcn		http://www.ihop-net.org/UniPub/iHOP/gs/124510.html?ID=120417
123237	2	Ntrk2	123124	2	Nefl		http://www.ihop-net.org/UniPub/iHOP/gs/123237.html?ID=123124
128738	2	Usp2	123856	2	Dusp1		http://www.ihop-net.org/UniPub/iHOP/gs/128738.html?ID=123856
123856	2	Dusp1	119579	2	Atf3		http://www.ihop-net.org/UniPub/iHOP/gs/123856.html?ID=119579
119494	2	Birc4	119895	2	Ccnd2		http://www.ihop-net.org/UniPub/iHOP/gs/119494.html?ID=119895
124510	2	Cxcl5	122700	2	Mbp		http://www.ihop-net.org/UniPub/iHOP/gs/124510.html?ID=122700
123237	2	Ntrk2	125565	2	Thra		http://www.ihop-net.org/UniPub/iHOP/gs/123237.html?ID=125565
125577	2	Klf10	123856	2	Dusp1		http://www.ihop-net.org/UniPub/iHOP/gs/125577.html?ID=123856
119494	2	Birc4	123837	2	Ptgs2		http://www.ihop-net.org/UniPub/iHOP/gs/119494.html?ID=123837
124510	2	Cxcl5	123604	2	Plaur		http://www.ihop-net.org/UniPub/iHOP/gs/124510.html?ID=123604
124510	2	Cxcl5	119579	2	Atf3		http://www.ihop-net.org/UniPub/iHOP/gs/124510.html?ID=119579
123856	2	Dusp1	120755	2	Egr1		http://www.ihop-net.org/UniPub/iHOP/gs/123856.html?ID=120755
120297	2	Vcan	119680	2	Bdnf		http://www.ihop-net.org/UniPub/iHOP/gs/120297.html?ID=119680
119680	2	Bdnf	123427	2	Pcsk1		http://www.ihop-net.org/UniPub/iHOP/gs/119680.html?ID=123427
119680	2	Bdnf	123124	2	Nefl		http://www.ihop-net.org/UniPub/iHOP/gs/119680.html?ID=123124
119680	2	Bdnf	119494	2	Birc4		http://www.ihop-net.org/UniPub/iHOP/gs/119680.html?ID=119494
119680	2	Bdnf	123856	2	Dusp1		http://www.ihop-net.org/UniPub/iHOP/gs/119680.html?ID=123856
119680	2	Bdnf	120755	2	Egr1		http://www.ihop-net.org/UniPub/iHOP/gs/119680.html?ID=120755
119680	2	Bdnf	124464	2	Scg2		http://www.ihop-net.org/UniPub/iHOP/gs/119680.html?ID=124464
119680	2	Bdnf	123237	2	Ntrk2		http://www.ihop-net.org/UniPub/iHOP/gs/119680.html?ID=123237
119680	2	Bdnf	123201	2	Nptx1		http://www.ihop-net.org/UniPub/iHOP/gs/119680.html?ID=123201
119680	2	Bdnf	122700	2	Mbp		http://www.ihop-net.org/UniPub/iHOP/gs/119680.html?ID=122700
