# Supplementary material for: Meta-coexpression conservation analysis of microarray data: a "subset" approach provides insight into brain-derived neurotrophic factor regulation
Source: BMC Genomics. 2009 Sep 8;10:420. doi: 10.1186/1471-2164-10-420 (PMC2748098; doi:10.1186/1471-2164-10-420)
Supplement: Additional file 10 — DiRE motif discovery results for BDNF and 84 conserved correlated genes. Over-represented TFBSs are given together with the Importance Score (cut-off 0.1 recommended by DiRE). Numbers 1 and 2 (in All 1 and 2) refer to the different ways that DiRE tool analyzes evolutionary conserved regions (ECR): 1) top 3 ECRs + promoter ECRs; 2) UTR ECRs + promoter ECRs. [file 1471-2164-10-420-S10.xls]

## Sheet: All 1 and 2
Additional file 10. DiRE motif discovery results for BDNF and 84 conserved correlated genes.
Over-represented TFBSs are given together with the Importance Score (cut-off 0.1 recommended by DiRE). Numbers 1 and 2 (in All 1 and 2) refer to the different ways that DiRE tool analyzes evolutionary conserved regions (ECR): 1) top 3 ECRs + promoter ECRs; 2) UTR ECRs + promoter ECRs.
All 1
Regulatory element location		Score	Analyzed genomic region	Gene name	TFBSs
chrX:137649098-137649807	UTR5	6.022	chrX:136541602-138440560	FGF13	24 :: SMAD(25) SMAD(35) E2F1DP1RB(46) E2F4DP1(46) CART1(163) BACH1(207) PBX1(207) E2(221) SREBP(240) HNF3B(282) HNF3ALPHA(285) STAT6(300) FOXJ2(315) HSF(377) LYF1(455) CEBP(479) PIT1(493) PBX1(493) CDP(496) ZTA(544) OCT(625) OCT4(628) TCF4(633) SOX(700)
chr17:25728937-25729116	promoter	4.445	chr17:25685231-25828460	CPD	2 :: CART1(73) CART1(82)
chr16:30090198-30090467	intergenic	4.274	chr16:30042132-30111678	CORO1A	13 :: CDP(93) CEBP(96) NRF2(139) AP1FJ(140) NANOG(142) ARP1(144) PXR(145) ATF(147) VJUN(148) PIT1(168) CEBP(171) OCT4(199) CART1(202)
chr17:35472271-35472473	promoter	3.413	chr17:35464445-35503644	THRA	3 :: MZF1(84) ZNF219(89) VJUN(153)
chr5:95616581-95617410	intergenic	3.159	chr5:95328763-96023696	PCSK1	15 :: PBX1(231) CDPCR1(232) CDPCR3HD(232) HFH8(297) RORA2(428) PAX8(525) MINI20(528) ATF(530) VJUN(531) COREBINDINGFACTOR(632) NANOG(658) ATATA(679) GZF1(681) NKX25(689) TAL1ALPHAE47(827)
chr16:24133639-24134978	UTR3	3.131	chr16:23678234-24174344	PRKCB1	22 :: TCF11(37) E2F1DP1RB(159) E2F4DP1(159) NKX25(384) RSRFC4(496) GZF1(570) VDR(607) PPAR_DR1(609) RFX1(611) ZEC(619) E2(620) E2F1DP1RB(705) E2F1DP1(705) E2F4DP1(705) OCT4(819) IRF(832) FOXP1(833) IRF(842) PXR(900) E2(1059) CEBP(1090) RP58(1097)
chrX:137649833-137650542	promoter	3.067	chrX:136541602-138440560	FGF13	19 :: LYF1(218) E2F1DP1(218) ETS2(248) STAT4(248) STAT6(248) PBX1(282) CDP(287) PIT1(290) MMEF2(323) OCT(361) NRF2(365) HSF(415) CART1(433) E47(496) LBP1(497) SP1(513) LYF1(516) CREL(563) PBX1(612)
chr10:35508407-35508913	UTR3	2.792	chr10:35419303-35574488	CREM	9 :: OCT4(66) HNF3B(68) XFD2(68) FOXJ2(69) HFH8(69) FAC1(101) NCX(241) CDP(314) XFD2(355)
chr17:76622165-76622360	promoter	2.65	chr17:76590254-76705827	BAIAP2	4 :: HNF3ALPHA(87) HNF3B(90) ETS2(94) HNF3B(122)
chr1:43768145-43768524	promoter	2.614	chr1:43692552-43888346	PTPRF	3 :: TAXCREB(98) LXR_DR4(101) AP1FJ(287)
chr17:70675384-70676028	intergenic	2.596	chr17:70639489-70675413	HN1	1 :: SOX(23)
chr12:67487768-67487916	promoter	2.342	chr12:67446296-67530240	MDM2	3 :: OCT(44) TAL1(58) E47(91)
chrX:107847242-107848020	intergenic	2.283	chrX:107568341-107862333	COL4A5	13 :: STAT6(162) OCT4(180) OCT4(186) CDP(229) CHOP(264) OCT(367) TCF11MAFG(434) PAX8(448) OCT(493) OCT4(572) CEBP(658) IRF(666) SOX(761)
chr5:55327108-55327272	promoter	2.225	chr5:55249123-55431208	IL6ST	7 :: NANOG(72) CDPCR1(87) CDPCR3HD(89) PAX8(92) OSF2(139) AML(140) COREBINDINGFACTOR(141)
chr20:17154824-17154966	promoter	2.053	chr20:16683376-17422541	PCSK2	5 :: UF1H3BETA(80) SP1(82) ZNF219(84) SREBP1(86) SREBP(87)
chr5:17269717-17269822	promoter	1.884	chr5:16989409-18320373	BASP1	1 :: TAXCREB(105)
chr22:37589987-37590609	intergenic	1.878	chr22:37520111-37590190	NPTXR	7 :: CHOP(102) ATATA(127) ZNF219(144) VDR(145) ZNF219(150) FOXP1(184) HELIOSA(198)
chr5:17270206-17270324	promoter	1.874	chr5:16989409-18320373	BASP1	6 :: MINI20(50) UF1H3BETA(58) SP1(97) WT1(99) MZF1(101) ZNF219(102)
chr8:24870529-24870669	promoter	1.869	chr8:24832512-25098201	NEFL	2 :: FOXP1(100) HELIOSA(130)
chr5:95796134-95796246	promoter	1.794	chr5:95328763-96023696	PCSK1	2 :: TAL1BETAITF2(68) OCT(87)
chr5:95795343-95795661	promoter	1.621	chr5:95328763-96023696	PCSK1	3 :: CDP(71) E2F1DP1RB(222) E2F4DP1(222)
chr17:25757239-25757909	intron	1.538	chr17:25685231-25828460	CPD	6 :: STAT6(29) TCF11MAFG(34) TCF11(42) ATATA(65) E2(439) VBP(443)
chr16:30064550-30064763	intergenic	1.53	chr16:30042132-30111678	CORO1A	6 :: AP1FJ(49) ZTA(79) VJUN(101) NANOG(104) ATF(169) VJUN(170)
chr8:38445755-38445940	promoter	1.363	chr8:38385255-38487408	FGFR1	5 :: POU6F1(84) FAC1(93) OSF2(95) PEBP(96) VDR(101)
chr11:86187952-86188121	promoter	1.332	chr11:86061105-86334212	PRSS23	3 :: BRACH(83) SREBP1(87) STAT6(144)
chr6:119713221-119714185	promoter	1.238	chr6:119512058-120711532	MAN1A1	16 :: FAC1(105) EGR1(144) ATF(168) RP58(486) TAL1ALPHAE47(487) TAL1BETAITF2(487) TAL1(487) LBP1(488) RFX1(529) E47(530) TAL1ALPHAE47(530) RP58(531) S8(597) MMEF2(607) TAXCREB(762) IRF(802)
chr1:158351971-158352275	UTR5	1.213	chr1:158335033-158387965	ATP1A2	15 :: SP1(85) UF1H3BETA(88) WT1(89) SP1(94) TAXCREB(96) STAT6(145) VDR(148) VDR(158) MZF1(158) RORA2(172) RSRFC4(175) SMAD(209) SMAD3(209) PAX5(291) SP1(296)
chr12:88271264-88271402	promoter	1.192	chr12:87498392-88337612	DUSP6	5 :: UF1H3BETA(4) UF1H3BETA(9) UF1H3BETA(15) ZIC1(36) ZIC3(36)
chr2:223883468-223884376	intergenic	1.185	chr2:223628759-224326950	SCG2	9 :: PAX8(48) SREBP1(50) SOX5(219) HMGIY(458) SOX(495) XPF1(573) TCF11MAFG(638) S8(662) CDP(663)
chr12:67485213-67485433	intergenic	1.14	chr12:67446296-67530240	MDM2	10 :: NRF2(73) COREBINDINGFACTOR(109) AML(111) PEBP(111) ZIC1(111) OSF2(111) E2(117) TTF1(132) OCT4(183) LYF1(201)
chr7:100551882-100552228	intergenic	1.128	chr7:100521469-100584379	SERPINE1	7 :: RSRFC4(82) MYOGNF1(101) CHOP(173) SP1(194) ZTA(224) NRF2(249) TAXCREB(315)
chr8:24832025-24832538	intergenic	1.1	chr8:24832512-25098201	NEFL	3 :: TCF11MAFG(497) NRF2(498) E4F1(505)
chr17:35516485-35517285	intergenic	1.073	chr17:35502567-35532315	NR1D1	31 :: HSF(176) LYF1(180) ATATA(188) VBP(189) HFH8(193) ZNF219(255) E47(336) LBP1(336) UF1H3BETA(373) SP1(374) WT1(374) MZF1(376) VDR(377) ZNF219(377) UF1H3BETA(450) SP1(452) WT1(452) TEL2(504) NERF(505) E2F1DP1RB(514) E2F4DP1(514) OCT(522) PAX3(561) ZEC(562) MYOGNF1(569) XBP1(581) FOXP1(611) RORA2(675) OCT(694) RORA2(775) COUPTF(787)
chr13:113502299-113502487	intergenic	0.947	chr13:113478922-113599037	GAS6	1 :: BEL1(70)
chr3:185539781-185539966	promoter	0.945	chr3:185536340-185546756	FAM131A	10 :: TTF1(9) FAC1(144) FOXP1(154) HNF3B(154) FOXJ2(155) FOXP1(160) FOXP1(166) HNF3B(168) FOXJ2(169) HNF3ALPHA(171)
chr13:37807857-37808583	intergenic	0.919	chr13:37070921-37821972	TRPC4	7 :: HNF3ALPHA(303) NERF(363) E47(377) TAL1(377) LBP1(377) RSRFC4(430) CART1(694)
chr7:31347623-31347793	promoter	0.906	chr7:31112864-31521737	NEUROD6	2 :: PXR(16) XFD2(96)
chr8:57522295-57522392	promoter	0.8	chr8:57395948-58025479	PENK	1 :: CDP(36)
chr7:100584095-100584515	intergenic	0.775	chr7:100521469-100584379	SERPINE1	24 :: PPAR_DR1(62) VDR(70) E2F1DP1RB(74) E2F1DP1(74) E2F1DP2(74) E2F4DP1(74) E2F1DP2(85) E2F1DP1RB(98) E2F4DP1(98) MZF1(125) SP1(125) ZNF219(130) MZF1(132) SREBP(142) RFX1(167) PAX3(167) ATF1(170) RFX1(212) SP1(241) EGR1(244) EGR3(244) EGR3(260) EGR1(268) EGR3(268)
chr22:37545810-37546248	UTR3	0.763	chr22:37520111-37590190	NPTXR	8 :: AHRARNT(124) SMAD(174) PPAR_DR1(311) NKX25(311) TAXCREB(330) ATF(333) RFX1(350) VDR(378)
chr10:35540738-35541409	UTR3	0.704	chr10:35419303-35574488	CREM	9 :: IK3(126) ATATA(150) HMGIY(173) CEBP(293) FOXP3(298) POU1F1(460) RSRFC4(554) E2(565) ZEC(568)
chr5:166897466-166899776	intergenic	0.687	chr5:166117107-167651649	ODZ2	56 :: NERF(264) CETS168(266) CHOP(367) CDP(374) LBP1(423) TCF4(450) SMAD(548) PAX5(572) ZTA(573) BACH1(576) SMAD(606) IRF(636) SMAD(651) SMAD3(651) LMO2COM(741) POU1F1(819) TBP(821) HNF4ALPHA(839) TCF4(858) SMAD(896) SMAD3(900) HSF(919) OCT4(1082) OCT4(1090) PITX2(1091) SREBP(1102) TCF11(1134) RFX1(1142) PPAR_DR1(1151) MYOGNF1(1160) NCX(1182) PAX8(1235) TCF11MAFG(1381) PAX5(1758) PAX8(1760) HELIO…
chr6:144303186-144303906	UTR3	0.684	chr6:144226639-144457287	PLAGL1	5 :: PITX2(166) SOX5(174) HSF2(231) NKX25(354) GFI1B(371)
chr1:184831613-184832294	intergenic	0.66	chr1:184696869-185064477	PTGS2	16 :: STAT4(236) STAT6(236) CREL(265) NFKAPPAB50(265) NKX25(294) ATF(330) VJUN(331) HMGIY(415) ZIC1(485) ZIC3(485) ETS2(524) TEL2(524) TST1(546) AML(643) PEBP(643) XFD3(646)
chr4:75118188-75118528	intergenic	0.631	chr4:75072840-75120991	CXCL5	4 :: MMEF2(1) RFX1(158) BACH1(247) COREBINDINGFACTOR(255)
chr12:4252851-4253044	promoter	0.621	chr12:3852870-4300585	CCND2	12 :: AML(77) PEBP(77) MINI20(105) VDR(126) ZNF219(126) SP1(131) ZNF219(133) SP1(137) E47(173) LMO2COM(173) TAL1(173) LBP1(173)
chr20:34357101-34357154	promoter	0.572	chr20:34308295-34603308	DLGAP4	2 :: CETS168(39) NRF2(53)
chrX:107568999-107569243	promoter	0.569	chrX:107568341-107862333	COL4A5	2 :: FOXP3(39) POU6F1(93)
chr11:27631404-27633029	UTR3	0.54	chr11:27484892-27989281	BDNF	40 :: IK3(6) COREBINDINGFACTOR(220) AML(222) PEBP(222) OSF2(222) TCF11MAFG(315) FAC1(689) SOX(706) HNF3ALPHA(706) XFD2(728) TBP(729) CEBP(789) GZF1(792) PAX5(847) TAL1ALPHAE47(860) TAL1BETAITF2(860) HELIOSA(916) MINI20(978) TAL1ALPHAE47(1010) TAL1BETAITF2(1010) GFI1B(1070) NANOG(1101) NKX25(1108) RORA2(1194) CART1(1207) HELIOSA(1216) LXR_DR4(1219) TCF4(1232) RP58(1301) RFX1(1309) GFI1B(1343) NKX2…
chr5:82972053-82973070	intergenic	0.526	chr5:82687629-82972493	VCAN	7 :: OCT(69) TAL1(143) HSF(173) CART1(299) CEBP(332) PIT1(424) HMGIY(432)
chr4:75100076-75100483	intergenic	0.479	chr4:75072840-75120991	CXCL5	5 :: RFX1(55) XBP1(146) E2F1DP1RB(157) E2F1DP1(157) E2F4DP1(157)
chr9:131974487-131974518	promoter	0.468	chr9:131942354-132309912	FREQ	1 :: RFX1(16)
chr15:40540789-40541076	intergenic	0.468	chr15:40492276-40575125	ZFP106	9 :: XFD3(6) RFX1(115) HMGIY(122) SOX(179) E2A(205) E47(208) TAL1ALPHAE47(208) LMO2COM(208) LBP1(209)
chr8:103738004-103738145	promoter	0.465	chr8:103642628-103907061	KLF10	4 :: HSF(58) UF1H3BETA(84) ZNF219(87) TTF1(133)
chr13:113590261-113590458	UTR3	0.46	chr13:113478922-113599037	GAS6	2 :: HELIOSA(130) HNF3B(139)
chr1:103347542-103347694	promoter	0.404	chr1:102235137-103841164	COL11A1	4 :: STAT6(9) AP1FJ(101) SREBP(103) SREBP1(105)
chr3:125294951-125295058	promoter	0.375	chr3:125193270-125931901	KALRN	1 :: NCX(85)
chr1:66030248-66030493	promoter	0.319	chr1:65875477-66772409	PDE4B	2 :: RFX1(50) ZTA(192)
chr8:108579778-108579925	promoter	0.269	chr8:107851662-108980492	ANGPT1	1 :: TCF4(136)
chr11:35116770-35116920	promoter	0.261	chr11:34974154-35228845	CD44	4 :: MZF1(7) AHRARNT(23) CETS168(87) E2F1DP1(138)
chr3:112273059-112273186	promoter	0.255	chr3:111282720-112743610	PVRL3	5 :: SP1(63) SP1(82) EGR3(87) ZNF219(89) SP1(91)
chr12:90101475-90101686	promoter	0.227	chr12:90029789-91061033	DCN	2 :: HFH8(65) HNF3ALPHA(67)
chr1:210804672-210804717	promoter	0.225	chr1:210691652-210864423	ATF3	1 :: RFX1(17)
chr6:94187393-94188047	promoter	0.225	chr6:93015711-95185984	EPHA7	2 :: CEBP(95) GFI1B(419)
chr22:37570842-37570999	promoter	0.222	chr22:37520111-37590190	NPTXR	2 :: OCT4(75) CEBP(88)
chr4:102488621-102488752	promoter	0.202	chr4:101658217-102928658	PPP3CA	1 :: NERF(120)
chr5:139473543-139473636	promoter	0.08	chr5:139403067-139485704	PURA	2 :: BEL1(29) ZNF219(69)
chr10:11086969-11087198	promoter	0.079	chr10:10089528-11542207	CUGBP2	3 :: NCX(54) OTX(168) NRF2(185)
chrX:107568717-107568897	promoter	0.025	chrX:107568341-107862333	COL4A5	1 :: TCF4(177)
chr12:113902997-113903873	intergenic	0.022	chr12:113330711-114606268	TBX3	12 :: TAXCREB(103) TST1(278) NKX25(311) TEL2(338) OTX(352) MMEF2(355) TBP(358) ZNF219(429) SP1(430) CDPCR3HD(490) HNF4ALPHA(548) NERF(871)
chr9:137129454-137129952	UTR3	0.016	chr9:136952182-137511463	OLFM1	9 :: OCT4(225) IRF(228) LYF1(313) XPF1(328) SP1(442) VDR(473) MMEF2(486) BEL1(488) PXR(488)
chr7:120106123-120107386	intron	0.012	chr7:118703955-120213873	KCND2	26 :: HNF4ALPHA(55) PPAR_DR1(56) RORA2(62) SMAD(178) ATATA(208) VBP(209) HFH8(213) HNF3B(214) TAL1ALPHAE47(266) TAL1BETAITF2(266) TAL1(266) SREBP1(299) CART1(355) OCT(356) S8(357) FOXP1(368) TBP(391) E2F1DP1RB(458) E2F4DP1(458) SOX5(488) HMGIY(628) PAX8(728) ATATA(736) PBX1(1075) OCT(1224) OCT4(1227)
chr9:121171965-121172266	promoter	0.011	chr9:119969092-122171558	DBC1	4 :: EGR1(113) EGR3(113) LYF1(136) EGR1(163)
chr5:137869573-137871892	intergenic	0.011	chr5:137810778-137869676	EGR1	4 :: PAX3(21) BACH1(25) NRF2(26) DBP(100)
chrX:122846537-122847193	UTR5	0.009	chrX:122694589-122922155	BIRC4	13 :: OCT(75) BACH1(233) PBX1(233) PIT1(245) NKX25(246) POU1F1(248) OCT(268) POU6F1(274) HELIOSA(294) S8(297) HNF3B(354) ATATA(403) CEBP(470)
chr4:114688112-114689261	intron	0.009	chr4:114524423-115040406	CAMK2D	34 :: LBP1(80) NRF2(87) ZTA(129) BACH1(132) TAL1(163) PAX5(176) TAXCREB(180) CHOP(205) VJUN(210) AHRARNT(217) MYOGNF1(218) CHOP(218) AHRARNT(234) SMAD(263) CEBP(352) SOX(380) NANOG(470) ETS2(473) TBP(484) OSF2(532) AML(533) E2(796) HTF(797) SMAD3(820) TAXCREB(825) ATF(827) E4F1(827) GZF1(983) DBP(989) LYF1(1049) COUPTF(1091) PPAR_DR1(1091) UF1H3BETA(1092) PXR(1146)
chr4:90940212-90940804	intron	0.008	chr4:90448360-91034995	SNCA	8 :: SREBP1(215) ZTA(223) OCT(281) OCT(392) VBP(394) SMAD(401) TBP(454) SMAD(581)
chr7:150884719-150885219	UTR3	0.007	chr7:150847955-151284407	PRKAG2	15 :: TAXCREB(120) ATF(122) AP1FJ(122) SREBP1(191) E2A(192) SOX(216) OCT4(219) PPAR_DR1(246) TCF11(256) TST1(275) PPAR_DR1(289) NRF2(324) AHRARNT(332) PAX5(333) PAX3(447)
Transcription Factor	Occurrence	Importance
OCT_4	0.1444	0.38955
TAXCREB	0.1222	0.3342
SOX	0.1222	0.33263
OCT	0.1444	0.31507
CART1	0.1222	0.30527
ZNF219	0.1444	0.23111
VJUN	0.0778	0.17403
PPAR_DR1	0.1	0.15344
E2F1DP1RB	0.1	0.1375
LYF1	0.0889	0.13472
HMGIY	0.1111	0.13194
HNF3B	0.0889	0.12889
NERF	0.0889	0.12069
FOXP1	0.1111	0.12049
CDP	0.1111	0.11736
COREBINDINGFACTOR	0.0889	0.11556
VBP	0.0667	0.11518
NRF2	0.1222	0.10389
RFX1	0.1333	0.10333
E2F4DP1	0.1	0.1
All 2
Regulatory element location		Score	Analyzed genomic region	Gene name	TFBSs
chr5:17270206-17270324	promoter	7.463	chr5:16989409-18320373	BASP1	8 :: MINI20(50) KROX(56) MOVOB(56) UF1H3BETA(58) SP1(97) WT1(99) MZF1(101) ZNF219(102)
chr4:102487648-102487850	promoter	6.677	chr4:101658217-102928658	PPP3CA	29 :: WT1(64) KROX(66) UF1H3BETA(67) KROX(87) EGR(95) KROX(96) EGR1(96) SP1(99) ZNF219(99) EGR(101) KROX(102) EGR1(102) EGR3(102) WT1(103) SP1(105) KROX(108) WT1(109) SP1(110) SP1(128) UF1H3BETA(129) EGR(130) KROX(131) EGR1(131) CHCH(131) WT1(132) MOVOB(132) SP1(133) SP1(188) MAZ(189)
chr1:61320569-61320645	promoter	5.537	chr1:60320884-61919259	NFIA	22 :: MINI20(30) EGR(46) KROX(47) ZNF219(48) WT1(48) SP1(49) UF1H3BETA(51) EGR(52) KROX(53) EGR1(53) ZNF219(54) MOVOB(54) KROX(61) ZNF219(62) SP1(63) UF1H3BETA(65) WT1(65) KROX(67) ZNF219(68) CHCH(69) MOVOB(70) MINI20(72)
chr5:176833129-176833339	UTR5	5.098	chr5:176815894-176842991	DBN1	28 :: MAZ(63) KROX(83) EGR1(86) KROX(135) CHCH(135) UF1H3BETA(137) PAX5(138) SP1(138) WT1(138) MAZ(138) ZNF219(139) MZF1(140) ZNF219(156) WT1(156) MOVOB(156) CHCH(156) KROX(157) UF1H3BETA(158) SP1(160) MAZ(160) ZNF219(163) WT1(163) MOVOB(163) CHCH(163) KROX(164) SP1(177) MTF1(179) KROX(190)
chr6:94185781-94186247	UTR5	4.562	chr6:93015711-95185984	EPHA7	27 :: PAX8(3) CDPCR3HD(104) MZF1(160) WT1(162) DBP(189) MYOGNF1(199) CEBPB(227) CART1(245) S8(247) CDP(249) MSX1(250) MZF1(255) UF1H3BETA(257) SP1(258) WT1(258) KROX(261) UF1H3BETA(263) SP1(264) WT1(287) NFKAPPAB50(334) STAT3(335) SP1(351) MAZ(351) MINI20(382) SP1(387) CAAT(406) STAT3(445)
chr6:119713221-119714185	promoter	4.521	chr6:119512058-120711532	MAN1A1	17 :: PEA3(41) FAC1(105) EGR(141) KROX(144) EGR1(144) ATF(168) MYOD(487) TAL1(487) HEB(488) LBP1(488) RFX1(529) E47(530) TBX5(531) S8(597) AMEF2(606) MMEF2(607) TAXCREB(762)
chr12:4252851-4253044	promoter	4.42	chr12:3852870-4300585	CCND2	15 :: CDPCR3(71) PEBP(77) MINI20(105) VDR(126) ZNF219(126) SP1(131) KROX(133) ZNF219(133) EGR(135) SP1(137) HEB(172) E47(173) MYOD(173) TAL1(173) LBP1(173)
chr8:24870712-24870816	promoter	4.331	chr8:24832512-25098201	NEFL	3 :: E47(31) AMEF2(46) MMEF2(47)
chr9:131974064-131974268	promoter	3.712	chr9:131942354-132309912	FREQ	8 :: MINI20(134) MAZ(134) SP1(138) KROX(148) SP1(177) KROX(180) SP1(183) KROX(189)
chr1:61319744-61320521	promoter	3.583	chr1:60320884-61919259	NFIA	50 :: COREBINDINGFACTOR(100) UF1H3BETA(216) SP1(220) PEBP(247) UF1H3BETA(267) KROX(269) WT1(269) KAISO(311) STAT5B(445) HMGIY(451) OCT(453) OCT(464) ZNF219(518) CHCH(518) SP1(525) KROX(584) EGR3(584) WT1(585) UF1H3BETA(586) EGR(586) ZNF219(590) MOVOB(590) EGR(592) SREBP1(592) UF1H3BETA(594) GATA2(595) MZF1(596) ZNF219(597) SRY(619) DBP(622) HNF3ALPHA(623) ETS2(633) PEA3(634) KROX(712) UF1H3BETA(7…
chr3:112273059-112273186	promoter	3.469	chr3:111282720-112743610	PVRL3	7 :: SP1(63) SP1(82) KROX(87) EGR3(87) ZNF219(89) SP1(91) EGR(91)
chr17:76622165-76622360	promoter	3.029	chr17:76590254-76705827	BAIAP2	5 :: HNF3ALPHA(87) FOXD3(89) HNF3B(90) ETS2(94) HNF3B(122)
chr17:76623271-76623372	promoter	2.78	chr17:76590254-76705827	BAIAP2	6 :: SP1(64) KROX(68) ZNF219(69) SP1(71) WT1(73) KROX(75)
chrX:122821130-122821847	UTR5	2.366	chrX:122694589-122922155	BIRC4	41 :: ZNF219(94) KROX(95) EGR(97) SP1(98) DEC(127) ER(142) SP1(163) CHCH(166) ZNF219(167) KROX(169) ZNF219(178) KROX(179) MOVOB(179) UF1H3BETA(181) EGR(181) SP1(182) WT1(182) ZNF219(184) KROX(185) MOVOB(185) UF1H3BETA(187) EGR(187) NRF2(228) KROX(242) SP1(246) SF1(251) WT1(325) SP1(340) LXR_DR4(348) WT1(358) KROX(377) SP1(380) UF1H3BETA(383) ATF(464) STAT3(549) NRF2(550) PEA3(550) WT1(627) PAX5(6…
chr12:67487768-67487916	promoter	2.322	chr12:67446296-67530240	MDM2	4 :: OCT(44) TAL1(58) MYOD(64) E47(91)
chr13:109238123-109238330	promoter	2.193	chr13:108658723-109599267	IRS2	8 :: MTF1(4) KROX(21) EGR1(25) EGR3(25) SP1(25) NRSF(47) SF1(81) TCF4(132)
chrX:137649833-137650542	promoter	2.17	chrX:136541602-138440560	FGF13	14 :: ETS2(248) STAT6(248) CDP(287) AMEF2(322) MMEF2(323) OCT(361) NRF2(365) CART1(433) SF1(440) E47(496) MYOD(496) LBP1(497) SP1(513) MAZ(514)
chr20:34356522-34356759	promoter	2.164	chr20:34308295-34603308	DLGAP4	6 :: P300(57) EGR1(109) EGR3(109) WT1(135) MAZ(135) KROX(212)
chr5:139472339-139473511	promoter	2.135	chr5:139403067-139485704	PURA	53 :: S8(97) LXR_DR4(98) STAT3(252) STAT5B(252) HMGIY(256) NFKAPPAB65(257) MTF1(409) ZNF219(431) KROX(458) PAX8(518) MTF1(649) ZNF219(652) ZNF219(681) KROX(682) UF1H3BETA(683) EGR(683) SP1(685) WT1(685) MAZ(685) MZF1(687) VDR(688) ZNF219(688) KROX(689) EGR(690) VDR(695) SREBP1(703) LXR_DR4(704) MINI20(725) ZNF219(731) UF1H3BETA(735) SP1(735) MAZ(735) MZF1(737) ZNF219(737) KROX(738) UF1H3BETA(740)…
chr20:17154824-17154966	promoter	2.092	chr20:16683376-17422541	PCSK2	4 :: UF1H3BETA(80) SP1(82) ZNF219(84) SREBP1(86)
chr13:109237126-109237301	promoter	2.084	chr13:108658723-109599267	IRS2	16 :: E2F4DP2(15) KROX(24) SP1(26) MAZ(27) UF1H3BETA(28) WT1(28) KROX(30) MZF1(32) SP1(33) UF1H3BETA(34) WT1(34) SP1(60) UF1H3BETA(63) SP1(70) PAX9(115) E2F4DP2(135)
chr1:167342360-167342691	UTR5	2.07	chr1:166965055-167368584	ATP1B1	16 :: EGR(58) SP1(73) ZNF219(110) WT1(111) SP1(113) WT1(117) SP1(119) ZNF219(123) UF1H3BETA(125) KROX(127) EGR1(139) SP1(142) UF1H3BETA(146) MZF1(150) SP1(151) WT1(152)
chr2:217268997-217269120	promoter	1.821	chr2:217237402-217432419	IGFBP5	1 :: AMEF2(84)
chr7:119700743-119700862	promoter	1.755	chr7:118703955-120213873	KCND2	13 :: NCX(30) KAISO(37) KROX(64) SP1(64) UF1H3BETA(65) WT1(65) EGR(66) EGR1(67) EGR3(67) CHCH(67) MOVOB(68) PAX5(101) EGR3(106)
chr7:31347623-31347793	promoter	1.681	chr7:31112864-31521737	NEUROD6	1 :: XFD2(96)
chr1:85818534-85818718	promoter	1.579	chr1:85703419-85890552	CYR61	8 :: SRY(11) EGR1(46) EGR3(46) HNF4ALPHA(66) ZNF219(82) KROX(84) ZNF219(89) PAX5(127)
chrX:122144542-122144923	promoter	1.399	chrX:121148705-122562089	GRIA3	9 :: ATF1(136) ATF(137) MZF1(233) SP1(234) UF1H3BETA(236) WT1(236) KROX(238) MAF(261) MEIS1AHOXA9(304)
chr1:66030248-66030493	promoter	1.361	chr1:65875477-66772409	PDE4B	2 :: RFX1(50) CEBPB(188)
chr17:70662275-70662434	UTR5	1.24	chr17:70639489-70675413	HN1	10 :: SP1(96) MAZ(97) KROX(100) NRF2(104) MZF1(137) SP1(138) UF1H3BETA(139) WT1(139) KROX(141) SP1(144)
chr10:11086156-11086951	promoter	1.095	chr10:10089528-11542207	CUGBP2	13 :: PR(89) ER(138) MINI20(157) FXR_IR1(604) GCNF(605) ER(606) SF1(608) RORA1(610) PAX6(656) MYOGNF1(673) STAT3(673) DBP(703) MTF1(704)
chr12:113607550-113607760	promoter	1.088	chr12:113330711-114606268	TBX3	6 :: SP1(52) TAXCREB(55) GATA2(91) OCT4(168) SRY(172) PAX6(176)
chr19:10932429-10932525	promoter	1.036	chr19:10901945-11061093	SMARCA4	4 :: SP1(39) SP1(73) EGR(74) KROX(75)
chr22:35114149-35114599	promoter	0.984	chr22:34995323-35193013	MYH9	20 :: KROX(51) SP1(52) UF1H3BETA(54) KROX(56) EGR3(86) SP1(111) SP1(281) GATA2(331) OCT(365) CEBPB(367) E4BP4(367) HLF(367) VBP(367) OCT4(369) S8(370) KROX(386) EGR1(386) EGR3(386) MOVOB(386) EGR(388)
chr7:100556282-100556583	promoter	0.962	chr7:100521469-100584379	SERPINE1	9 :: RFX1(26) SREBP1(59) SP1(62) PR(74) FXR_IR1(99) MZF1(145) ZIC1(148) P300(149) MAF(149)
chrX:122144950-122145529	promoter	0.953	chrX:121148705-122562089	GRIA3	33 :: MAZ(29) SP1(30) UF1H3BETA(56) GATA2(57) ZNF219(59) UF1H3BETA(62) WT1(63) ZNF219(65) MOVOB(66) P53_DECAMER(124) MZF1(152) COREBINDINGFACTOR(194) PEBP(196) TBX5(347) EGR1(362) EGR3(362) GZF1(418) STAT6(426) PAX6(429) XBP1(431) ATF(431) TCF4(444) CDP(448) TAXCREB(451) FXR_IR1(451) GATA2(453) SREBP1(457) LXR_DR4(493) MZF1(525) EGR3(554) EGR(556) SP1(557) EGR(561)
chr8:103738004-103738145	promoter	0.792	chr8:103642628-103907061	KLF10	5 :: PAX2(25) UF1H3BETA(84) ZNF219(87) MOVOB(87) TTF1(133)
chr8:57522295-57522392	promoter	0.792	chr8:57395948-58025479	PENK	1 :: CDP(36)
chrX:122145534-122145826	UTR5	0.738	chrX:121148705-122562089	GRIA3	12 :: CAAT(177) ACAAT(178) NANOG(181) VDR(181) CAAT(188) ACAAT(200) SREBP1(202) MOVOB(223) EGR(225) SP1(232) TBX5(239) NRF2(285)
chr10:11086969-11087198	promoter	0.712	chr10:10089528-11542207	CUGBP2	3 :: NCX(54) OTX(168) NRF2(185)
chr9:137105832-137106024	promoter	0.706	chr9:136952182-137511463	OLFM1	2 :: SRY(45) SOX5(45)
chr4:75083243-75083480	UTR5	0.667	chr4:75072840-75120991	CXCL5	7 :: NFKAPPAB65(100) HMGIY(100) NFKAPPAB50(101) PAX5(144) SP1(145) ZNF219(174) MAZ(174)
chr6:94186263-94186781	promoter	0.62	chr6:93015711-95185984	EPHA7	6 :: P53_DECAMER(161) NRF2(460) ETS2(461) PEA3(461) STAT6(461) SRY(469)
chr3:112271984-112272160	promoter	0.605	chr3:111282720-112743610	PVRL3	3 :: GATA2(54) EGR1(136) EGR3(136)
chr20:34357101-34357154	promoter	0.556	chr20:34308295-34603308	DLGAP4	2 :: ER(48) NRF2(53)
chr3:125294951-125295058	promoter	0.549	chr3:125193270-125931901	KALRN	2 :: AP2REP(80) NCX(85)
chr11:35116770-35116920	promoter	0.543	chr11:34974154-35228845	CD44	1 :: MZF1(7)
chr12:90101475-90101686	promoter	0.525	chr12:90029789-91061033	DCN	2 :: HFH8(65) HNF3ALPHA(67)
chr2:222145213-222145493	UTR5	0.522	chr2:220991003-222772842	EPHA4	18 :: NRSF(15) NANOG(82) SP1(96) TAXCREB(110) ATF(111) ARNT(112) STRA13(112) TAXCREB(115) CAAT(140) SP1(172) UF1H3BETA(174) SP1(193) SP1(205) EGR(208) KROX(209) WT1(210) EGR(275) MOVOB(277)
chr12:88271860-88272090	promoter	0.518	chr12:87498392-88337612	DUSP6	19 :: PAX5(36) PAX9(52) SP1(55) KROX(57) EGR1(57) EGR3(57) KROX(67) MOVOB(67) EGR(69) KROX(76) SRY(114) SOX5(114) OCT4(118) HLF(119) VBP(119) GZF1(124) SP1(142) MYOD(160) TTF1(161)
chr1:66029341-66029521	promoter	0.49	chr1:65875477-66772409	PDE4B	3 :: GCNF(94) RORA1(96) SF1(97)
chr17:35472271-35472473	promoter	0.479	chr17:35464445-35503644	THRA	2 :: MZF1(84) ZNF219(89)
chr4:114902461-114902494	promoter	0.425	chr4:114524423-115040406	CAMK2D	2 :: TBX5(13) MAF(16)
chrX:107568999-107569243	promoter	0.382	chrX:107568341-107862333	COL4A5	3 :: FOXP3(39) POU6F1(93) CDPCR3(231)
chr11:35115518-35115662	promoter	0.359	chr11:34974154-35228845	CD44	1 :: PR(29)
chr3:112273196-112273322	promoter	0.359	chr3:111282720-112743610	PVRL3	17 :: MAZ(5) KROX(6) SP1(10) MZF1(54) SP1(66) ZNF219(70) ZIC1(72) TAXCREB(75) P300(94) SP1(107) SP1(120) MAZ(120) ZNF219(123) UF1H3BETA(124) MAF(125) P300(126) SP1(126)
chr5:137827531-137828018	promoter	0.35	chr5:137810778-137869676	EGR1	15 :: KROX(59) ZNF219(63) EGR3(65) SP1(66) WT1(67) ZNF219(86) MZF1(87) NFKAPPAB50(173) ATF4(234) EGR(240) MTF1(241) MYOGNF1(242) EGR(273) NRF2(280) MINI20(341)
chr2:156898692-156898831	promoter	0.348	chr2:155892728-157000198	NR4A2	1 :: MZF1(19)
chr12:88271264-88271402	promoter	0.314	chr12:87498392-88337612	DUSP6	4 :: UF1H3BETA(4) UF1H3BETA(9) UF1H3BETA(15) ZIC1(36)
chrX:107569258-107570011	UTR5	0.3	chrX:107568341-107862333	COL4A5	28 :: NKX3A(3) NRSF(95) SRY(117) SOX5(132) CDPCR3HD(158) TAL1(162) PAX6(181) MAZ(336) TAXCREB(356) EGR1(362) EGR3(362) WT1(397) MAF(398) SREBP1(399) ZNF219(432) WT1(432) CAAT(461) UF1H3BETA(545) SP1(546) MAZ(546) UF1H3BETA(550) MAZ(551) MZF1(553) ZNF219(554) WT1(554) EGR(556) NFKAPPAB65(712) NRSF(732)
chr8:24870529-24870669	promoter	0.275	chr8:24832512-25098201	NEFL	1 :: HELIOSA(130)
chr1:210804672-210804717	promoter	0.113	chr1:210691652-210864423	ATF3	1 :: RFX1(17)
chr5:139473543-139473636	promoter	0.039	chr5:139403067-139485704	PURA	3 :: EGR(67) KROX(68) ZNF219(69)
chr17:35471283-35471502	promoter	0.02	chr17:35464445-35503644	THRA	2 :: DEC(0) SF1(109)
chr5:95796134-95796246	promoter	0.013	chr5:95328763-96023696	PCSK1	2 :: OCT(87) P53_DECAMER(96)
chr8:108580433-108580722	promoter	0.012	chr8:107851662-108980492	ANGPT1	3 :: COREBINDINGFACTOR(91) AP2REP(134) SREBP1(265)
chr8:38445755-38445940	promoter	0.011	chr8:38385255-38487408	FGFR1	5 :: POU6F1(84) FAC1(93) OSF2(95) PEBP(96) VDR(101)
chr22:37570842-37570999	promoter	0.011	chr22:37520111-37590190	NPTXR	4 :: BRCA(72) OCT4(75) HP1SITEFACTOR(76) HMEF2(80)
chr1:161303951-161304068	promoter	0.011	chr1:161107638-161378308	RGS4	1 :: NFKAPPAB65(12)
chr13:37341332-37342057	UTR5	0.011	chr13:37070921-37821972	TRPC4	31 :: SRY(80) CHCH(103) PAX2(171) STAT3(306) NFKAPPAB50(498) NFKAPPAB65(498) EGR1(558) EGR3(558) MINI20(559) NRSF(559) LBP1(564) HEB(565) SP1(581) WT1(583) MAF(584) SP1(617) ZNF219(619) KROX(620) EGR1(620) EGR3(620) MOVOB(620) CHCH(620) UF1H3BETA(622) SP1(623) WT1(623) MAZ(623) ZNF219(624) KROX(625) MZF1(625) SP1(629) EGR(677)
chr1:158351971-158352275	UTR5	0.01	chr1:158335033-158387965	ATP1A2	12 :: SP1(85) UF1H3BETA(88) WT1(89) SP1(94) TAXCREB(96) STAT6(145) VDR(148) VDR(158) MZF1(158) ER(265) PAX5(291) SP1(296)
chr16:23754521-23754834	UTR5	0.01	chr16:23678234-24174344	PRKCB1	42 :: SP1(65) ZIC1(83) OCT(168) BARBIE(171) MYOD(174) TAL1(174) LBP1(174) E47(175) HEB(175) SP1(188) EGR(189) KROX(191) KROX(196) OCT(208) GEN_INI2(211) SP1(219) NFKAPPAB50(236) SP1(239) KROX(243) ZNF219(244) VDR(245) SP1(247) MAZ(247) UF1H3BETA(248) WT1(248) KROX(250) EGR1(250) EGR3(250) CHCH(250) MOVOB(251) LBP1(256) E47(257) HEB(257) E47(281) LBP1(281) HEB(282) MYOD(299) TAL1(299) LBP1(299) E4…
chr11:86187952-86188121	promoter	0.01	chr11:86061105-86334212	PRSS23	2 :: SREBP1(87) STAT6(144)
chr17:76064915-76065329	UTR5	0.008	chr17:76026859-76133129	NPTX1	40 :: MOVOB(80) AP2REP(82) NRSF(89) EGR1(91) EGR3(91) UF1H3BETA(126) SP1(127) WT1(127) EGR(128) EGR1(145) ATF1(146) ATF(146) ATF4(147) KROX(155) EGR1(155) EGR3(155) MOVOB(155) CHCH(155) E2F4DP2(165) MSX1(173) MINI20(194) MINI20(200) MOVOB(205) CHCH(205) STRA13(214) KROX(278) WT1(279) SP1(281) KROX(287) EGR1(287) EGR3(287) ZNF219(288) SP1(290) EGR(292) KROX(293) EGR1(293) EGR3(293) CHCH(293) WT1(2…
chr9:121171472-121171835	UTR5	0.007	chr9:119969092-122171558	DBC1	22 :: PAX5(43) STAT3(71) STAT6(71) NFKAPPAB65(72) GCNF(76) DEC(79) WT1(130) MAZ(130) SP1(131) PAX9(165) ZNF219(179) WT1(179) CHCH(179) KROX(180) SP1(183) MAZ(183) ZNF219(184) MAZ(188) SP1(189) UF1H3BETA(191) ZNF219(191) ZIC1(309)
chr17:25728937-25729116	promoter	0.006	chr17:25685231-25828460	CPD	2 :: CART1(73) CART1(82)
chr1:184916100-184916375	UTR5	0.006	chr1:184696869-185064477	PTGS2	6 :: TFE(130) DEC(131) ATF(135) EGR(168) MOVOB(170) CEBPB(207)
chr11:27700803-27701021	promoter	0.005	chr11:27484892-27989281	BDNF	16 :: WT1(30) NFKAPPAB50(34) STAT3(68) STAT3(96) ER(108) ARNT(110) MAX(110) STRA13(110) MYOD(110) NMYC(110) SREBP1(110) USF2(110) KROX(212) EGR1(212) ZNF219(215) SP1(216)
chr4:66218056-66219560	UTR5	0.005	chr4:64957776-67217918	EPHA5	29 :: DBP(178) PAX5(267) MTF1(581) SP1(596) E2F4DP2(665) NRSF(666) TAL1(668) NRSF(675) KROX(690) KAISO(741) NRF2(746) WT1(806) CHCH(824) MOVOB(825) SP1(826) EGR(827) MSX1(868) NCX(868) MAF(909) OTX(912) PAX5(938) RFX1(943) S8(983) MYOGNF1(1094) HEB(1105) ATF1(1141) ATF(1141) GZF1(1152) TBX5(1196)
chr6:144428210-144428396	promoter	0.005	chr6:144226639-144457287	PLAGL1	3 :: PAX6(28) NFKAPPAB65(90) HMGIY(133)
chr15:40536696-40537571	UTR5	0.005	chr15:40492276-40575125	ZFP106	21 :: STAT3(155) ACAAT(157) TTF1(162) TITF1(162) NKX3A(223) CEBPB(250) SP1(262) PAX9(267) WT1(270) PR(290) LBP1(318) OTX(354) ACAAT(421) MYOD(451) TAL1(451) HEB(452) LBP1(452) TFE(529) MMEF2(561) PEA3(594) E47(603)
Transcription Factor	Occurrence	Importance
WT1	0.3077	0.43462
MOVOB	0.2088	0.38104
SP1	0.4505	0.35791
MZF1	0.2198	0.34341
KROX	0.3846	0.32692
ZNF219	0.2857	0.28571
UF1H3BETA	0.2857	0.2
NFKAPPAB65	0.0879	0.17033
MMEF2	0.0549	0.16235
EGR1	0.2198	0.16209
NRF2	0.0989	0.12951
AMEF2	0.0549	0.1189
MTF1	0.0659	0.11886
MYOD	0.0989	0.10474
