# Supplementary material for: Meta-coexpression conservation analysis of microarray data: a "subset" approach provides insight into brain-derived neurotrophic factor regulation
Source: BMC Genomics. 2009 Sep 8;10:420. doi: 10.1186/1471-2164-10-420 (PMC2748098; doi:10.1186/1471-2164-10-420)
Supplement: Additional file 11 — DiRE motif discovery results for conserved BDNF-correlated genes clustered by tissue-specific expression. TFBSs over-represented in each tissue cluster are given together with the Importance Score (cut-off 0.1 recommended by DiRE). CNS - central nervous system, PNS - peripheral nervous system. [file 1471-2164-10-420-S11.xls]

## Sheet: Tissue clusters
Additional file 11. DiRE motif discovery results for BDNF and correlated genes clustered by tissue-specific expression.
TFBSs over-represented in each tissue cluster are given together with the Importance Score (cut-off 0.1 recommended by DiRE). CNS - central nervous system, PNS - peripheral nervous system.
CNS
Regulatory element location		Score	Analyzed genomic region	Gene name	TFBSs
chr5:176833129-176833339	UTR5	4.807	chr5:176815894-176842991	DBN1	28 :: SPZ1(62) KROX(83) EGR1(86) KROX(135) CHCH(135) UF1H3BETA(137) PAX5(138) SP1(138) WT1(138) ZNF219(139) MZF1(140) ZNF219(156) WT1(156) MOVOB(156) CHCH(156) KROX(157) UF1H3BETA(158) SPZ1(159) SP1(160) ZNF219(163) WT1(163) MOVOB(163) CHCH(163) KROX(164) LRF(167) SP1(177) MTF1(179) KROX(190)
chr1:61320569-61320645	promoter	3	chr1:60320884-61919259	NFIA	19 :: KROX(47) ZNF219(48) WT1(48) SP1(49) UF1H3BETA(51) KROX(53) EGR1(53) ZNF219(54) MOVOB(54) KROX(61) ZNF219(62) PPARA(63) SP1(63) UF1H3BETA(65) WT1(65) KROX(67) ZNF219(68) CHCH(69) MOVOB(70)
chr17:35472271-35472473	promoter	2.951	chr17:35464445-35503644	THRA	5 :: MZF1(84) ZNF219(89) LRF(112) SPZ1(113) VJUN(153)
chr17:76623271-76623372	promoter	2.768	chr17:76590254-76705827	BAIAP2	6 :: SP1(64) KROX(68) ZNF219(69) SP1(71) WT1(73) KROX(75)
chr7:31347623-31347793	promoter	2.309	chr7:31112864-31521737	NEUROD6	2 :: HNF3(95) XFD2(96)
chr20:34356522-34356759	promoter	2.081	chr20:34308295-34603308	DLGAP4	5 :: P300(57) EGR1(109) WT1(135) SPZ1(138) KROX(212)
chr1:167342360-167342691	UTR5	1.207	chr1:166965055-167368584	ATP1B1	17 :: NRF1(53) SP1(73) SPZ1(108) ZNF219(110) WT1(111) SP1(113) WT1(117) SP1(119) ZNF219(123) UF1H3BETA(125) KROX(127) EGR1(139) SP1(142) UF1H3BETA(146) MZF1(150) SP1(151) WT1(152)
chr3:125294951-125295058	promoter	0.936	chr3:125193270-125931901	KALRN	2 :: AP2REP(80) NCX(85)
chr9:137105832-137106024	promoter	0.897	chr9:136952182-137511463	OLFM1	2 :: SOX9_B1(45) SOX5(45)
chr2:217268997-217269120	promoter	0.712	chr2:217237402-217432419	IGFBP5	1 :: AMEF2(84)
chr1:66029341-66029521	promoter	0.672	chr1:65875477-66772409	PDE4B	3 :: GCNF(94) RORA1(96) SF1(97)
chr6:94186263-94186781	promoter	0.184	chr6:93015711-95185984	EPHA7	5 :: P53(161) NRF2(460) ETS2(461) PEA3(461) STAT6(461)
chr17:70662275-70662434	UTR5	0.182	chr17:70639489-70675413	HN1	10 :: SP1(96) KROX(100) NERF(102) NRF2(104) MZF1(137) SP1(138) UF1H3BETA(139) WT1(139) KROX(141) SP1(144)
chr7:151206222-151206330	promoter	0.045	chr7:150847955-151284407	PRKAG2	2 :: ATF3(5) LRF(73)
Transcription Factor	Occurrence	Importance
WT1	0.3448	0.65517
EGR1	0.2414	0.4283
PAX8	0.069	0.24085
ZNF219	0.2759	0.23448
MOVOB	0.1034	0.22274
KROX	0.4138	0.20237
SP1	0.3793	0.18826
MZF1	0.1724	0.17241
STAT6	0.1034	0.14891
ETS2	0.1034	0.13642
ATF3	0.1034	0.13254
PIT1	0.0345	0.13059
LRF	0.1724	0.11584
NRF2	0.1379	0.11453
AMEF2	0.069	0.10775
PNS
Regulatory element location		Score	Analyzed genomic region	Gene name	TFBSs
chr5:17270206-17270324	promoter	4.671	chr5:16989409-18320373	BASP1	6 :: KROX(56) MOVOB(56) UF1H3BETA(58) WT1(99) MZF1(101) ZNF219(102)
chr17:76622165-76622360	promoter	2.364	chr17:76590254-76705827	BAIAP2	4 :: HNF3ALPHA(87) FOXD3(89) HNF3B(90) HNF3B(122)
chr4:102487648-102487850	promoter	2.291	chr4:101658217-102928658	PPP3CA	20 :: WT1(64) KROX(66) UF1H3BETA(67) KROX(87) KROX(96) EGR1(96) NGFIC(96) ZNF219(99) KROX(102) EGR1(102) NGFIC(102) WT1(103) KROX(108) WT1(109) UF1H3BETA(129) KROX(131) EGR1(131) NGFIC(131) WT1(132) MOVOB(132)
chr1:61320569-61320645	promoter	2.121	chr1:60320884-61919259	NFIA	17 :: KROX(47) NGFIC(47) ZNF219(48) WT1(48) UF1H3BETA(51) KROX(53) EGR1(53) ZNF219(54) MOVOB(54) RREB1(58) KROX(61) ZNF219(62) UF1H3BETA(65) WT1(65) KROX(67) ZNF219(68) MOVOB(70)
chr2:217268997-217269120	promoter	2.062	chr2:217237402-217432419	IGFBP5	1 :: AMEF2(84)
chr17:76623271-76623372	promoter	1.845	chr17:76590254-76705827	BAIAP2	4 :: KROX(68) ZNF219(69) WT1(73) KROX(75)
chrX:107568999-107569243	promoter	1.726	chrX:107568341-107862333	COL4A5	3 :: POU6F1(93) TEF(139) CDPCR3(231)
chr1:158351971-158352275	UTR5	1.62	chr1:158335033-158387965	ATP1A2	10 :: UF1H3BETA(88) WT1(89) TAXCREB(96) HFH4(123) STAT6(145) VDR(148) VDR(158) MZF1(158) RORA2(172) PAX5(291)
chr8:24870712-24870816	promoter	1.56	chr8:24832512-25098201	NEFL	2 :: AMEF2(46) MMEF2(47)
chr13:37342521-37342720	promoter	1.404	chr13:37070921-37821972	TRPC4	4 :: KROX(48) ATF1(61) MEIS1BHOXA9(64) TBX5(66)
chr8:57522542-57522649	promoter	0.966	chr8:57395948-58025479	PENK	2 :: CREBP1CJUN(65) RREB1(84)
chrX:122821130-122821847	UTR5	0.865	chrX:122694589-122922155	BIRC4	32 :: ZNF219(94) KROX(95) DEC(127) ZNF219(167) KROX(169) RREB1(170) ZNF219(178) KROX(179) MOVOB(179) RREB1(180) UF1H3BETA(181) WT1(182) ZNF219(184) KROX(185) MOVOB(185) UF1H3BETA(187) CIZ(211) ELK1(229) KROX(242) SF1(251) WT1(325) LXR_DR4(348) WT1(358) KROX(377) UF1H3BETA(383) ATF(464) ELK1(476) STAT1(549) ELK1(550) PEA3(550) WT1(627) PAX5(628)
chr5:17269717-17269822	promoter	0.836	chr5:16989409-18320373	BASP1	1 :: TAXCREB(105)
chr17:25728937-25729116	promoter	0.645	chr17:25685231-25828460	CPD	2 :: CART1(73) CART1(82)
chr2:156898692-156898831	promoter	0.253	chr2:155892728-157000198	NR4A2	1 :: MZF1(19)
chr1:85818534-85818718	promoter	0.151	chr1:85703419-85890552	CYR61	8 :: SRY(11) EGR1(46) NGFIC(46) HNF4ALPHA(66) ZNF219(82) KROX(84) ZNF219(89) PAX5(127)
chr5:95796134-95796246	promoter	0.132	chr5:95328763-96023696	PCSK1	2 :: TAL1BETAITF2(68) OCT(87)
chr5:137827531-137828018	promoter	0.036	chr5:137810778-137869676	EGR1	12 :: KROX(59) ZNF219(63) RREB1(64) NGFIC(65) WT1(67) ZNF219(86) MZF1(87) OLF1(157) NFKAPPAB50(173) ATF4(234) MTF1(241) MYOGNF1(242)
Transcription Factor	Occurrence	Importance
WT1	0.2857	0.59643
ZNF219	0.3214	0.44196
UF1H3BETA	0.25	0.25
AMEF2	0.1071	0.22474
MOVOB	0.1786	0.21875
MZF1	0.1429	0.17929
KROX	0.3571	0.15625
VDR	0.1429	0.1375
TBX5	0.1071	0.12603
MAX	0.0714	0.12278
TAXCREB	0.1071	0.10262
Endocrine
Regulatory element location		Score	Analyzed genomic region	Gene name	TFBSs
chr17:76622165-76622360	promoter	6.47	chr17:76590254-76705827	BAIAP2	6 :: HNF3ALPHA(87) FOXD3(89) HNF3B(90) ETS2(94) XFD1(121) HNF3B(122)
chr10:35508407-35508913	UTR3	3.924	chr10:35419303-35574488	CREM	10 :: OCT4(66) HNF3B(68) XFD2(68) HFH1(68) FAC1(101) NCX(241) CDP(314) XFD2(355) MRF2(378) IK1(441)
chr12:67487768-67487916	promoter	2.577	chr12:67446296-67530240	MDM2	4 :: OCT(44) TAL1(58) MYOD(64) E47(91)
chr8:38445755-38445940	promoter	2.388	chr8:38385255-38487408	FGFR1	4 :: POU6F1(84) FAC1(93) OSF2(95) PEBP(96)
chr2:217268997-217269120	promoter	1.753	chr2:217237402-217432419	IGFBP5	2 :: E2F1(39) AMEF2(84)
chr17:25728937-25729116	promoter	1.323	chr17:25685231-25828460	CPD	2 :: CART1(73) CART1(82)
chr11:86187952-86188121	promoter	1.297	chr11:86061105-86334212	PRSS23	3 :: BRACH(83) LEF1(129) STAT6(144)
chr6:144245209-144245852	intergenic	1.184	chr6:144226639-144457287	PLAGL1	10 :: MRF2(81) TAL1BETAITF2(145) TAL1(145) NERF(149) ETS2(150) HELIOSA(270) OLF1(272) TFIII(351) TFIII(376) KAISO(390)
chr5:95796134-95796246	promoter	1.11	chr5:95328763-96023696	PCSK1	2 :: TAL1BETAITF2(68) OCT(87)
chr6:144303186-144303906	UTR3	1.091	chr6:144226639-144457287	PLAGL1	4 :: SOX5(174) HSF2(231) NKX25(354) GFI1B(371)
chr11:27631404-27633029	UTR3	1.008	chr11:27484892-27989281	BDNF	37 :: COREBINDINGFACTOR(220) AML(222) PEBP(222) OSF2(222) TCF11MAFG(315) COUP(567) FAC1(689) SOX(706) HNF3ALPHA(706) XFD2(728) PAX6(756) TAL1BETAITF2(860) MYOD(860) STAT1(913) HELIOSA(916) OLF1(959) NF1(972) MINI20(978) TAL1BETAITF2(1010) GFI1B(1070) NANOG(1101) NKX25(1108) CART1(1207) HELIOSA(1216) LEF1(1232) RP58(1301) RFX1(1309) GFI1B(1343) NKX25(1344) LEF1(1349) TTF1(1366) NKX25(1367) HAND1E4…
chr12:4252851-4253044	promoter	1.007	chr12:3852870-4300585	CCND2	14 :: AML(77) PEBP(77) MINI20(105) ZNF219(126) SP1(131) KROX(133) ZNF219(133) SP1(137) HEB(172) E47(173) LMO2COM(173) MYOD(173) TAL1(173) LBP1(173)
chr3:112273059-112273186	promoter	0.954	chr3:111282720-112743610	PVRL3	6 :: SP1(63) SP1(82) KROX(87) EGR3(87) ZNF219(89) SP1(91)
chr9:131974064-131974268	promoter	0.921	chr9:131942354-132309912	FREQ	9 :: E2F1(38) E2F1(49) MINI20(134) SP1(138) KROX(148) SP1(177) KROX(180) SP1(183) KROX(189)
chr17:76623271-76623372	promoter	0.606	chr17:76590254-76705827	BAIAP2	6 :: SP1(64) KROX(68) ZNF219(69) SP1(71) WT1(73) KROX(75)
chrX:107568999-107569243	promoter	0.462	chrX:107568341-107862333	COL4A5	2 :: FOXP3(39) POU6F1(93)
chr6:94187393-94188047	promoter	0.46	chr6:93015711-95185984	EPHA7	1 :: GFI1B(419)
chr9:137105832-137106024	promoter	0.403	chr9:136952182-137511463	OLFM1	1 :: SOX5(45)
chr17:70675384-70676028	intergenic	0.359	chr17:70639489-70675413	HN1	1 :: SOX(23)
chr4:102488621-102488752	promoter	0.35	chr4:101658217-102928658	PPP3CA	3 :: STAT1(50) PPARG(51) NERF(120)
chr2:45920363-45921079	intron	0.281	chr2:45691910-46378032	PRKCE	16 :: E47(118) TAL1BETAITF2(118) TAL1(118) LEF1(140) SOX(142) DTYPEPA(160) CART1(172) ISRE(174) XPF1(200) LMO2COM(408) IK1(445) STAT1(446) STAT6(446) LEF1(452) POU6F1(530) E2F1(608)
chr11:86188410-86188562	promoter	0.222	chr11:86061105-86334212	PRSS23	9 :: GFI1B(18) HEB(62) HEN1(63) MYOD(63) TAL1BETAITF2(63) LMO2COM(63) TAL1(63) LBP1(63) HES1(67)
chr5:82972053-82973070	intergenic	0.1	chr5:82687629-82972493	VCAN	8 :: OCT(69) TAL1(143) HSF(173) VMYB(188) CART1(299) GATA2(342) PIT1(424) HMGIY(432)
chr6:119713221-119714185	promoter	0.01	chr6:119512058-120711532	MAN1A1	13 :: FAC1(105) KROX(144) RP58(486) TAL1BETAITF2(487) MYOD(487) TAL1(487) HEB(488) LBP1(488) RFX1(529) E47(530) RP58(531) AMEF2(606) TAXCREB(762)
chr2:156898281-156898471	promoter	0.01	chr2:155892728-157000198	NR4A2	7 :: LRF(19) RFX(85) HEN1(89) E47(89) LMO2COM(89) MYOD(89) HSF(186)
chr13:109204130-109204696	UTR3	0.007	chr13:108658723-109599267	IRS2	9 :: XFD1(66) POU6F1(66) HAND1E47(90) NKX25(98) MRF2(119) MRF2(250) VMYB(323) HFH1(333) XFD1(469)
chr20:17154824-17154966	promoter	0.007	chr20:16683376-17422541	PCSK2	3 :: SP1(82) MAZR(83) ZNF219(84)
chr1:103774367-103775576	intergenic	0.005	chr1:102235137-103841164	COL11A1	24 :: HELIOSA(76) XPF1(162) ETS2(171) HAND1E47(266) OSF2(309) LXR(316) PAX6(328) STAT1(353) HELIOSA(356) OLF1(358) MRF2(373) NCX(374) KAISO(392) E47(447) XPF1(450) NRF2(455) VMAF(456) POLY(575) FOXD3(654) CEBPDELTA(788) DTYPEPA(919) DTYPEPA(929) LYF1(1030) NKX25(1187)
chr1:103634635-103635844	intergenic	0.005	chr1:102235137-103841164	COL11A1	24 :: HELIOSA(76) XPF1(162) ETS2(171) HAND1E47(266) OSF2(309) LXR(316) PAX6(328) STAT1(353) HELIOSA(356) OLF1(358) MRF2(373) NCX(374) KAISO(392) E47(447) XPF1(450) NRF2(455) VMAF(456) POLY(575) FOXD3(654) CEBPDELTA(788) DTYPEPA(919) DTYPEPA(929) LYF1(1030) NKX25(1187)
chr10:11086969-11087198	promoter	0.005	chr10:10089528-11542207	CUGBP2	2 :: NCX(54) NRF2(185)
chr7:119700743-119700862	promoter	0.005	chr7:118703955-120213873	KCND2	10 :: R(27) NCX(30) KAISO(37) KROX(64) SP1(64) MAZR(65) WT1(65) EGR3(67) CHCH(67) EGR3(106)
chr5:139473543-139473636	promoter	0.005	chr5:139403067-139485704	PURA	4 :: BEL1(29) KROX(68) MAZR(69) ZNF219(69)
chr2:223883468-223884376	intergenic	0.005	chr2:223628759-224326950	SCG2	8 :: SOX5(219) HMGIY(458) SOX(495) XPF1(573) ISRE(574) TCF11MAFG(638) CDP(663) XFD1(820)
Transcription Factor	Occurrence	Importance
TAL1BETAITF2	0.1463	0.28902
ETS2	0.1463	0.2539
MRF2	0.122	0.2319
SOX5	0.0976	0.2
NCX	0.122	0.19398
KAISO	0.122	0.19055
TAL1	0.1951	0.16585
FAC1	0.122	0.16311
GFI1B	0.0976	0.16195
E47	0.1951	0.14715
FOXD3	0.0732	0.14143
KROX	0.1951	0.13659
POU6F1	0.0976	0.1275
AMEF2	0.0732	0.12713
CART1	0.122	0.12338
PEBP	0.122	0.12195
MYOD	0.1707	0.11951
NRF2	0.122	0.11338
OCT	0.0976	0.11073
AML	0.122	0.10366
ZNF219	0.1463	0.10244
Gastrointestinal
Regulatory element location		Score	Analyzed genomic region	Gene name	TFBSs
chr1:167342360-167342691	UTR5	2.963	chr1:166965055-167368584	ATP1B1	22 :: ZF5(55) SP1(73) ZF5(78) SPZ1(108) TFIII(108) ZNF219(110) WT1(111) SP1(113) WT1(117) SP1(119) ZNF219(123) UF1H3BETA(125) KROX(127) EGR1(139) SP1(142) UF1H3BETA(146) TFIII(147) MZF1(150) SP1(151) WT1(152) ZF5(182) ZF5(277)
chr13:109237126-109237301	promoter	1.77	chr13:108658723-109599267	IRS2	22 :: E2F1DP1RB(15) E2F1DP1(15) E2F4DP2(15) KROX(24) SP1(26) UF1H3BETA(28) WT1(28) TFIII(29) KROX(30) MZF1(32) SP1(33) UF1H3BETA(34) WT1(34) SP1(60) ZF5(60) UF1H3BETA(63) SP1(70) RFX(121) MUSCLE_INI(125) E2F1DP1(135) E2F4DP2(135) ZF5(158)
chr11:86187952-86188121	promoter	1.515	chr11:86061105-86334212	PRSS23	2 :: SREBP1(87) STAT6(144)
chr17:35472271-35472473	promoter	1.214	chr17:35464445-35503644	THRA	4 :: MZF1(84) ZNF219(89) LRF(112) SPZ1(113)
chr17:76623271-76623372	promoter	1.145	chr17:76590254-76705827	BAIAP2	6 :: SP1(64) KROX(68) ZNF219(69) SP1(71) WT1(73) KROX(75)
chr13:109238123-109238330	promoter	0.991	chr13:108658723-109599267	IRS2	9 :: KROX(21) EGR1(25) EGR2(25) SP1(25) ZF5(46) NRSF(47) ZF5(55) SF1(81) TCF4(132)
chr11:35116770-35116920	promoter	0.563	chr11:34974154-35228845	CD44	3 :: MZF1(7) AHRARNT(23) E2F1DP1(138)
chr17:25728937-25729116	promoter	0.352	chr17:25685231-25828460	CPD	2 :: CART1(73) CART1(82)
chr20:34357281-34357591	promoter	0.322	chr20:34308295-34603308	DLGAP4	27 :: ZF5(68) SP1(180) UF1H3BETA(182) SP1(206) ZF5(206) MUSCLE_INI(208) KROX(208) EGR1(208) UF1H3BETA(210) SP1(211) ZNF219(213) KROX(214) MOVOB(214) UF1H3BETA(216) SP1(217) WT1(217) ZNF219(218) KROX(219) ZF5(223) AHRARNT(237) LRF(241) MUSCLE_INI(259) ZF5(264) ZF5(284) E2F1DP1RB(296) ZF5(298) HEN1(302)
chr20:34357101-34357154	promoter	0.213	chr20:34308295-34603308	DLGAP4	2 :: ER(48) NRF2(53)
chr12:67487768-67487916	promoter	0.125	chr12:67446296-67530240	MDM2	3 :: TAL1(58) MYOD(64) AP4(91)
chr12:67488138-67488245	promoter	0.039	chr12:67446296-67530240	MDM2	5 :: ZF5(29) NFMUE1(40) CMYB(79) LRF(88) ZF5(89)
chrX:137649833-137650542	promoter	0.012	chrX:136541602-138440560	FGF13	24 :: IK2(218) LYF1(218) E2F1DP1(218) IK1(219) STAT1(220) ETS2(248) STAT1(248) STAT6(248) OCT1(268) PBX1(282) OCT1(287) CDP(287) PIT1(290) AMEF2(322) MMEF2(323) NRF2(365) OCT1(430) CART1(433) SF1(440) AP4(496) MYOD(496) SP1(513) LYF1(516) PBX1(612)
chr8:108580433-108580722	promoter	0.006	chr8:107851662-108980492	ANGPT1	2 :: OCT1(34) SREBP1(265)
chr1:43768145-43768524	promoter	0.005	chr1:43692552-43888346	PTPRF	2 :: TAXCREB(98) LXR_DR4(101)
Transcription Factor	Occurrence	Importance
WT1	0.2609	0.26087
MMEF2	0.087	0.24918
SREBP1	0.1739	0.23913
SP1	0.3478	0.22181
EGR1	0.2609	0.20584
ZNF219	0.2609	0.19239
KROX	0.3478	0.18087
ZF5	0.3043	0.17789
STAT6	0.1304	0.16957
NRF2	0.1739	0.16217
PAX5	0.087	0.15837
ETS2	0.1304	0.14878
UF1H3BETA	0.1739	0.14783
LXR_DR4	0.087	0.14647
MYOD	0.1304	0.12554
PBX1	0.087	0.11598
MSX1	0.0435	0.10543
NMYC	0.0435	0.10462
TAACC	0.0435	0.10258
Genitourinary
Regulatory element location		Score	Analyzed genomic region	Gene name	TFBSs
chrX:137649833-137650542	promoter	2.525	chrX:136541602-138440560	FGF13	24 :: TEF(146) GR(191) IK2(218) E2F1DP1(218) STAT1(220) ETS2(248) STAT1(248) STAT4(248) STAT6(248) PBX1(282) CDP(287) PIT1(290) AMEF2(322) MMEF2(323) OCT(361) HSF(415) CART1(433) SF1(440) MYOD(496) LBP1(497) SP1(513) CREL(563) GR(593) PBX1(612)
chr12:88271264-88271402	promoter	2.457	chr12:87498392-88337612	DUSP6	5 :: UF1H3BETA(4) UF1H3BETA(9) UF1H3BETA(15) ZIC1(36) ZIC3(36)
chr1:167342360-167342691	UTR5	1.851	chr1:166965055-167368584	ATP1B1	21 :: ZF5(55) SP1(73) ZF5(78) TFIII(108) ZNF219(110) WT1(111) SP1(113) WT1(117) SP1(119) ZNF219(123) UF1H3BETA(125) SP1(142) UF1H3BETA(146) TFIII(147) MZF1(150) SP1(151) WT1(152) ZF5(182) HIC1(211) ZF5(277) MYCMAX(278)
chr7:100556282-100556583	promoter	1.556	chr7:100521469-100584379	SERPINE1	10 :: RFX1(26) SP1(62) FXR_IR1(99) ZF5(112) MYCMAX(142) MZF1(145) ZIC1(148) ZIC3(148) P300(149) HIC1(180)
chr8:38445755-38445940	promoter	1.449	chr8:38385255-38487408	FGFR1	4 :: POU6F1(84) OSF2(95) AML1(96) VDR(101)
chr8:57522542-57522649	promoter	1.382	chr8:57395948-58025479	PENK	2 :: CREBP1CJUN(65) AML1(84)
chr12:113607550-113607760	promoter	1.265	chr12:113330711-114606268	TBX3	7 :: TFIII(50) SP1(52) TAXCREB(55) GATA2(91) GATA3(91) OCT4(168) PAX6(176)
chr3:112273059-112273186	promoter	1.096	chr3:111282720-112743610	PVRL3	5 :: SP1(63) SP1(82) ZNF219(89) SP1(91) ZF5(106)
chr1:43768145-43768524	promoter	0.657	chr1:43692552-43888346	PTPRF	3 :: TAXCREB(98) LXR_DR4(101) PAX2(156)
chr5:17269717-17269822	promoter	0.466	chr5:16989409-18320373	BASP1	1 :: TAXCREB(105)
chr8:57522295-57522392	promoter	0.38	chr8:57395948-58025479	PENK	2 :: CDP(36) GR(92)
chr5:55327108-55327272	promoter	0.375	chr5:55249123-55431208	IL6ST	5 :: PAX2(77) CDPCR1(87) PAX8(92) OSF2(139) COREBINDINGFACTOR(141)
chr9:131974487-131974518	promoter	0.32	chr9:131942354-132309912	FREQ	2 :: MYCMAX(2) RFX1(16)
chr6:144428210-144428396	promoter	0.274	chr6:144226639-144457287	PLAGL1	4 :: PAX6(28) TEF(57) CREL(91) STAT1(133)
chr16:23754225-23754516	promoter	0.186	chr16:23678234-24174344	PRKCB1	7 :: OSF2(28) AML1(29) TFIII(73) PAX8(131) PAX6(132) PAX2(136) CAAT(181)
Transcription Factor	Occurrence	Importance
ZIC1	0.1429	0.32766
TAXCREB	0.1905	0.27918
TFIII	0.1905	0.26333
SP1	0.2857	0.18416
AMEF2	0.0476	0.16749
CREL	0.1429	0.16518
AML1	0.1429	0.11355
ZIC3	0.1429	0.11312
PAX2	0.1429	0.10357
